# Supplementary material for: Circ-06958 Is Involved in Meat Quality by Regulating Cell Proliferation Through miR-31-5p/AK4 Axis in Pigs
Source: Cells. 2025 Sep 10;14(18):1416. doi: 10.3390/cells14181416 (PMC12468310; doi:10.3390/cells14181416)
Supplement: Supplementary file 1 [file cells-14-01416-s001.zip]

Archive with 2 entries (2 files):
- cells-3800717-supplementary.pdf
- Table S2.xlsx
