# Supplementary material for: Circ-06958 Is Involved in Meat Quality by Regulating Cell Proliferation Through miR-31-5p/AK4 Axis in Pigs
Source: Cells. 2025 Sep 10;14(18):1416. doi: 10.3390/cells14181416 (PMC12468310; doi:10.3390/cells14181416)
Supplement: Supplementary file 1 [file cells-14-01416-s001.zip › Table S2.xlsx]

## Sheet: Differentiall expressed circRNA
ID	LT_readcount	S_readcount	log2FoldChange	pval	padj	parent genes																								ssc_circ_0017806	ENSSSCG00000000039
ssc_circ_0013468	49203.3619985803	0	-18.111	1.2285e-38	8.2015e-36	ENSSSCG00000013366																								ssc_circ_0017945	ENSSSCG00000000064
ssc_circ_0014830	35715.3642872822	0	-17.649	3.2596e-49	8.7047e-46	ENSSSCG00000007805																								ssc_circ_0017974	ENSSSCG00000000068
ssc_circ_0002467	34183.6446833365	0	-17.586	1.3378e-41	1.0207e-38	ENSSSCG00000029441																								ssc_circ_0017247	ENSSSCG00000000152
ssc_circ_0018775	23423.1887627326	0	-17.04	2.7927e-45	3.7289e-42	ENSSSCG00000003814																								ssc_circ_0017257	ENSSSCG00000000167
ssc_circ_0015889	10872.457827622	0	-15.933	1.2974e-41	1.0207e-38	ENSSSCG00000006754																								ssc_circ_0017418	ENSSSCG00000000466
ssc_circ_0014776	3901.60157749219	0	-14.455	5.4403e-33	2.6415e-30	ENSSSCG00000007744																								ssc_circ_0017445	ENSSSCG00000000469
ssc_circ_0018336	3533.2546660368	0	-14.312	1.5883e-31	4.9902e-29	ENSSSCG00000003693																								ssc_circ_0017564	ENSSSCG00000000530
ssc_circ_0019448	3509.19997992397	0	-14.302	1.5094e-32	6.7179e-30	n/a																								ssc_circ_0017645	ENSSSCG00000000555
ssc_circ_0020299	3439.11393355281	0	-14.273	2.8946e-32	1.0307e-29	ENSSSCG00000001064																								ssc_circ_0017622	ENSSSCG00000000555
ssc_circ_0019471	3359.82528230036	0	-14.239	2.4263e-32	9.2562e-30	ENSSSCG00000042985																								ssc_circ_0017639	ENSSSCG00000000555
ssc_circ_0003336	2935.57810246085	0	-14.044	8.5306e-18	3.0578e-16	ENSSSCG00000038607																								ssc_circ_0017671	ENSSSCG00000000570
ssc_circ_0005841	2817.58066649492	0	-13.985	4.2371e-28	8.7039e-26	ENSSSCG00000009631																								ssc_circ_0017682	ENSSSCG00000000571
ssc_circ_0016897	2311.53302533191	0	-13.7	1.1164e-30	3.3126e-28	ENSSSCG00000006267																								ssc_circ_0017732	ENSSSCG00000000587
ssc_circ_0021490	2295.83878251425	0	-13.69	5.546e-28	1.0971e-25	ENSSSCG00000009134																								ssc_circ_0017737	ENSSSCG00000000588
ssc_circ_0006087	2084.28495807852	0	-13.55	1.3267e-27	2.2858e-25	ENSSSCG00000010359																								ssc_circ_0017799	ENSSSCG00000000633
ssc_circ_0024362	1797.39720705742	0	-13.336	2.0592e-29	5.2373e-27	ENSSSCG00000028148																								ssc_circ_0017897	ENSSSCG00000000755
ssc_circ_0020756	1685.73671525417	0	-13.244	7.4882e-29	1.7725e-26	ENSSSCG00000027457																								ssc_circ_0017899	ENSSSCG00000000755
ssc_circ_0024375	1647.20816898275	0	-13.21	1.2327e-28	2.6334e-26	ENSSSCG00000028148																								ssc_circ_0017898	ENSSSCG00000000755
ssc_circ_0024358	1621.03600860335	0	-13.187	8.2631e-29	1.8389e-26	ENSSSCG00000028148																								ssc_circ_0017901	ENSSSCG00000000755
ssc_circ_0010520	1541.87771025944	0	-13.115	1.5117e-27	2.5232e-25	ENSSSCG00000028771																								ssc_circ_0017915	ENSSSCG00000000766
ssc_circ_0001346	1451.52090602665	0	-13.029	7.3816e-28	1.3142e-25	ENSSSCG00000009480																								ssc_circ_0017919	ENSSSCG00000000766
ssc_circ_0001656	1445.55854308256	0	-13.022	7.1663e-28	1.3142e-25	ENSSSCG00000017259																								ssc_circ_0018003	ENSSSCG00000000799
ssc_circ_0008426	1438.73378469286	0	-13.015	6.8572e-28	1.308e-25	ENSSSCG00000016916																								ssc_circ_0018114	ENSSSCG00000000864
ssc_circ_0006876	1166.68139319533	0	-12.713	6.6855e-25	9.1558e-23	ENSSSCG00000015743																								ssc_circ_0018119	ENSSSCG00000000866
ssc_circ_0016892	1130.71744115361	0	-12.668	2.3595e-26	3.7064e-24	ENSSSCG00000006267																								ssc_circ_0018196	ENSSSCG00000000886
ssc_circ_0005800	1054.92074256709	0	-12.567	1.8526e-25	2.6743e-23	ENSSSCG00000028327																								ssc_circ_0018194	ENSSSCG00000000886
ssc_circ_0014872	1022.29235049267	0	-12.522	1.3289e-25	2.028e-23	ENSSSCG00000007839																								ssc_circ_0018193	ENSSSCG00000000886
ssc_circ_0003926	984.057387783422	0	-12.467	7.5641e-24	7.9216e-22	ENSSSCG00000029251																								ssc_circ_0018266	ENSSSCG00000000908
ssc_circ_0009676	982.408971896556	0	-12.466	1.5398e-25	2.2844e-23	ENSSSCG00000016692																								ssc_circ_0017190	ENSSSCG00000000939
ssc_circ_0009238	933.20500088753	0	-12.391	1.288e-24	1.6379e-22	ENSSSCG00000006987																								ssc_circ_0017186	ENSSSCG00000000939
ssc_circ_0020697	818.445110976352	0	-12.201	4.8065e-24	5.2391e-22	ENSSSCG00000001806																								ssc_circ_0017233	ENSSSCG00000000952
ssc_circ_0024011	802.802778987098	0	-12.175	1.4082e-24	1.7491e-22	n/a																								ssc_circ_0017234	ENSSSCG00000000952
ssc_circ_0006110	796.695290441508	0	-12.164	1.1205e-24	1.4961e-22	ENSSSCG00000010360																								ssc_circ_0017455	ENSSSCG00000000970
ssc_circ_0020035	794.284254093241	0	-12.157	2.9208e-24	3.3191e-22	ENSSSCG00000003660																								ssc_circ_0021364	ENSSSCG00000001056
ssc_circ_0005055	781.403537805857	0	-12.133	1.7438e-24	2.1168e-22	ENSSSCG00000037530																								ssc_circ_0021362	ENSSSCG00000001056
ssc_circ_0003048	732.442507709394	0	-12.043	1.905e-24	2.261e-22	ENSSSCG00000011858																								ssc_circ_0021366	ENSSSCG00000001056
ssc_circ_0023941	693.95986537977	0	-11.964	9.8846e-23	9.2621e-21	ENSSSCG00000023784																								ssc_circ_0020299	ENSSSCG00000001064
ssc_circ_0018515	665.562436903293	0	-11.903	1.9209e-23	1.973e-21	ENSSSCG00000028047																								ssc_circ_0020349	ENSSSCG00000001075
ssc_circ_0002092	638.109891860257	0	-11.842	2.1337e-22	1.8682e-20	ENSSSCG00000017672																								ssc_circ_0020348	ENSSSCG00000001075
ssc_circ_0003292	622.968538497382	0	-11.807	7.9979e-23	7.628e-21	ENSSSCG00000034493																								ssc_circ_0020352	ENSSSCG00000001076
ssc_circ_0002338	590.600372551051	0	-11.73	4.7819e-22	4.054e-20	ENSSSCG00000024108																								ssc_circ_0020499	ENSSSCG00000001527
ssc_circ_0020572	587.665088735618	0	-11.722	4.3455e-23	4.3791e-21	ENSSSCG00000001641																								ssc_circ_0020516	ENSSSCG00000001554
ssc_circ_0001841	562.070575071059	0	-11.658	5.3233e-23	5.1694e-21	ENSSSCG00000039673																								ssc_circ_0020572	ENSSSCG00000001641
ssc_circ_0003467	552.419386948259	0	-11.635	2.8306e-22	2.4385e-20	ENSSSCG00000011236																								ssc_circ_0020593	ENSSSCG00000001716
ssc_circ_0018266	525.535046844934	0	-11.562	1.668e-22	1.4848e-20	ENSSSCG00000000908																								ssc_circ_0020608	ENSSSCG00000001727
ssc_circ_0001844	492.715818038034	0	-11.471	6.4006e-22	5.2593e-20	ENSSSCG00000017366																								ssc_circ_0020643	ENSSSCG00000001756
ssc_circ_0014663	489.594860737906	0	-11.46	1.1097e-18	4.4232e-17	ENSSSCG00000008624																								ssc_circ_0020652	ENSSSCG00000001765
ssc_circ_0002212	487.213667060809	0	-11.451	7.1116e-22	5.6581e-20	ENSSSCG00000017732																								ssc_circ_0020662	ENSSSCG00000001779
ssc_circ_0013579	474.083261422412	0	-11.415	7.2037e-22	5.6581e-20	ENSSSCG00000013392																								ssc_circ_0020663	ENSSSCG00000001779
ssc_circ_0001660	467.915154253518	0	-11.395	2.737e-21	1.7682e-19	ENSSSCG00000017260																								ssc_circ_0020666	ENSSSCG00000001787
ssc_circ_0010096	452.989045475711	0	-11.346	7.3908e-22	5.7209e-20	ENSSSCG00000026960																								ssc_circ_0020687	ENSSSCG00000001805
ssc_circ_0021102	442.949103097428	0	-11.314	7.8144e-21	4.4401e-19	ENSSSCG00000002032																								ssc_circ_0020697	ENSSSCG00000001806
ssc_circ_0003429	435.063268324332	0	-11.289	2.18e-21	1.4554e-19	ENSSSCG00000011235																								ssc_circ_0020735	ENSSSCG00000001852
ssc_circ_0017247	431.296077438111	0	-11.277	2.1266e-21	1.4378e-19	ENSSSCG00000000152																								ssc_circ_0020736	ENSSSCG00000001852
ssc_circ_0002402	420.580071181724	0	-11.241	2.4937e-21	1.6443e-19	ENSSSCG00000017895																								ssc_circ_0020774	ENSSSCG00000001862
ssc_circ_0007164	414.180716551041	0	-11.22	2.8032e-21	1.7682e-19	ENSSSCG00000015867																								ssc_circ_0020767	ENSSSCG00000001862
ssc_circ_0001937	412.765725941927	0	-11.212	2.7738e-21	1.7682e-19	ENSSSCG00000017514																								ssc_circ_0020810	ENSSSCG00000001880
ssc_circ_0010012	403.977862759942	0	-11.184	1.0505e-20	5.8446e-19	ENSSSCG00000036431																								ssc_circ_0020830	ENSSSCG00000001921
ssc_circ_0005966	396.996468486613	0	-11.159	4.9293e-21	2.9253e-19	ENSSSCG00000010288																								ssc_circ_0020869	ENSSSCG00000001934
ssc_circ_0019593	394.610894069641	0	-11.149	6.6454e-21	3.8579e-19	ENSSSCG00000039460																								ssc_circ_0020999	ENSSSCG00000001971
ssc_circ_0010410	390.778338023805	0	-11.133	4.0362e-21	2.4222e-19	ENSSSCG00000004729																								ssc_circ_0021017	ENSSSCG00000001971
ssc_circ_0011270	389.33504430188	0	-11.129	6.1316e-21	3.5988e-19	ENSSSCG00000028406																								ssc_circ_0021054	ENSSSCG00000001975
ssc_circ_0003112	383.804256078923	0	-11.108	8.1554e-20	3.8891e-18	ENSSSCG00000011894																								ssc_circ_0021102	ENSSSCG00000002032
ssc_circ_0019281	376.024648465126	0	-11.079	1.6389e-20	8.7536e-19	ENSSSCG00000040887																								ssc_circ_0021206	ENSSSCG00000002259
ssc_circ_0003273	369.861443888334	0	-11.057	8.7616e-21	4.9259e-19	ENSSSCG00000030486																								ssc_circ_0021204	ENSSSCG00000002259
ssc_circ_0004475	357.048719492374	0	-11.002	1.8725e-20	9.9019e-19	ENSSSCG00000036610																								ssc_circ_0021185	ENSSSCG00000002266
ssc_circ_0000338	351.469593597849	0	-10.984	1.4737e-20	7.9505e-19	ENSSSCG00000021761																								ssc_circ_0021247	ENSSSCG00000002296
ssc_circ_0011496	336.232832879401	0	-10.918	2.2968e-20	1.2027e-18	ENSSSCG00000032999																								ssc_circ_0021337	ENSSSCG00000002378
ssc_circ_0023526	330.687063845292	0	-10.893	6.248e-20	3.1187e-18	ENSSSCG00000014794																								ssc_circ_0021335	ENSSSCG00000002378
ssc_circ_0016394	329.767564315251	0	-10.892	3.0028e-20	1.5571e-18	ENSSSCG00000038397																								ssc_circ_0020141	ENSSSCG00000002410
ssc_circ_0004911	326.23004040922	0	-10.876	7.9452e-20	3.823e-18	ENSSSCG00000010627																								ssc_circ_0020133	ENSSSCG00000002410
ssc_circ_0018425	322.692323692368	0	-10.857	6.6989e-20	3.3128e-18	ENSSSCG00000003700																								ssc_circ_0020175	ENSSSCG00000002429
ssc_circ_0019218	314.473758097512	0	-10.82	1.035e-18	4.1879e-17	ENSSSCG00000029578																								ssc_circ_0020253	ENSSSCG00000002505
ssc_circ_0016236	308.714708035818	0	-10.795	2.2027e-18	8.5251e-17	ENSSSCG00000006930																								ssc_circ_0020272	ENSSSCG00000002508
ssc_circ_0015711	301.227593308862	0	-10.759	9.4516e-20	4.4673e-18	ENSSSCG00000008414																								ssc_circ_0019130	ENSSSCG00000002755
ssc_circ_0010976	299.771243032481	0	-10.751	1.5225e-18	5.9793e-17	ENSSSCG00000005011																								ssc_circ_0019133	ENSSSCG00000002755
ssc_circ_0019363	289.987385600064	0	-10.705	2.3245e-19	1.0703e-17	ENSSSCG00000025912																								ssc_circ_0019332	ENSSSCG00000002844
ssc_circ_0007129	281.996065061119	0	-10.667	2.1585e-19	1.0025e-17	ENSSSCG00000015857																								ssc_circ_0019334	ENSSSCG00000002844
ssc_circ_0003147	278.432494077362	0	-10.647	3.4312e-19	1.5272e-17	ENSSSCG00000011918																								ssc_circ_0019330	ENSSSCG00000002844
ssc_circ_0015374	274.879642848098	0	-10.625	4.3356e-19	1.8826e-17	ENSSSCG00000023710																								ssc_circ_0019387	ENSSSCG00000002869
ssc_circ_0001788	270.596084881365	0	-10.608	2.8714e-19	1.2887e-17	ENSSSCG00000017308																								ssc_circ_0019388	ENSSSCG00000002869
ssc_circ_0022025	255.499393662279	0	-10.521	7.589e-19	3.1916e-17	n/a																								ssc_circ_0019389	ENSSSCG00000002869
ssc_circ_0022436	252.443077407767	0	-10.506	1.0323e-18	4.1879e-17	ENSSSCG00000009053																								ssc_circ_0019527	ENSSSCG00000003111
ssc_circ_0001776	250.278364831012	0	-10.492	1.4077e-17	4.9464e-16	ENSSSCG00000017301																								ssc_circ_0019607	ENSSSCG00000003334
ssc_circ_0021204	240.936716367454	0	-10.437	1.5907e-16	4.9682e-15	ENSSSCG00000002259																								ssc_circ_0019619	ENSSSCG00000003384
ssc_circ_0018635	236.994042802384	0	-10.412	1.7162e-17	5.9912e-16	ENSSSCG00000003771																								ssc_circ_0019649	ENSSSCG00000003400
ssc_circ_0023405	231.149822205717	0	-10.378	1.8316e-17	6.3114e-16	ENSSSCG00000029649																								ssc_circ_0019659	ENSSSCG00000003401
ssc_circ_0004270	229.555956225402	0	-10.366	2.279e-18	8.757e-17	ENSSSCG00000011532																								ssc_circ_0019671	ENSSSCG00000003401
ssc_circ_0003740	226.850924727816	0	-10.35	1.9785e-18	7.7134e-17	ENSSSCG00000011253																								ssc_circ_0019673	ENSSSCG00000003401
ssc_circ_0014765	224.212660794313	0	-10.33	2.7875e-18	1.0447e-16	ENSSSCG00000007735																								ssc_circ_0019707	ENSSSCG00000003461
ssc_circ_0013110	221.402360717567	0	-10.317	2.751e-18	1.0421e-16	ENSSSCG00000014304																								ssc_circ_0019706	ENSSSCG00000003461
ssc_circ_0010898	222.098739826548	0	-10.316	2.6898e-18	1.0261e-16	ENSSSCG00000004979																								ssc_circ_0019717	ENSSSCG00000003461
ssc_circ_0017257	221.234700222684	0	-10.312	3.5264e-18	1.2989e-16	ENSSSCG00000000167																								ssc_circ_0019736	ENSSSCG00000003486
ssc_circ_0001798	218.232978075799	0	-10.295	3.7882e-18	1.3858e-16	ENSSSCG00000017308																								ssc_circ_0019841	ENSSSCG00000003559
ssc_circ_0003240	214.387289993369	0	-10.269	6.0027e-18	2.1663e-16	ENSSSCG00000021791																								ssc_circ_0019853	ENSSSCG00000003580
ssc_circ_0004980	209.571871733695	0	-10.236	9.9653e-17	3.2257e-15	ENSSSCG00000009682																								ssc_circ_0019990	ENSSSCG00000003630
ssc_circ_0010208	196.761701133164	0	-10.142	1.1245e-17	3.9774e-16	ENSSSCG00000004070																								ssc_circ_0019985	ENSSSCG00000003630
ssc_circ_0010207	193.214120838193	0	-10.118	1.8261e-17	6.3114e-16	ENSSSCG00000004070																								ssc_circ_0019982	ENSSSCG00000003630
ssc_circ_0000169	186.159593064538	0	-10.067	3.7419e-16	1.1042e-14	ENSSSCG00000010900																								ssc_circ_0020035	ENSSSCG00000003660
ssc_circ_0024089	185.510302923916	0	-10.061	8.0547e-17	2.6556e-15	n/a																								ssc_circ_0020080	ENSSSCG00000003679
ssc_circ_0017098	185.261989055746	0	-10.057	3.7714e-16	1.1068e-14	ENSSSCG00000006508																								ssc_circ_0018336	ENSSSCG00000003693
ssc_circ_0016982	180.100252116678	0	-10.019	2.1602e-16	6.5555e-15	ENSSSCG00000005950																								ssc_circ_0018428	ENSSSCG00000003700
ssc_circ_0001606	171.934456230761	0	-9.9502	1.2526e-16	3.9596e-15	ENSSSCG00000017255																								ssc_circ_0018437	ENSSSCG00000003700
ssc_circ_0017564	163.080781519073	0	-9.8762	5.1352e-16	1.4667e-14	ENSSSCG00000000530																								ssc_circ_0018425	ENSSSCG00000003700
ssc_circ_0019673	158.512947730831	0	-9.8305	1.2204e-16	3.903e-15	ENSSSCG00000003401																								ssc_circ_0018421	ENSSSCG00000003700
ssc_circ_0011277	157.390425823916	0	-9.8275	1.8122e-16	5.5626e-15	ENSSSCG00000005170																								ssc_circ_0018433	ENSSSCG00000003700
ssc_circ_0010277	156.179721028577	0	-9.8078	1.7715e-16	5.5009e-15	ENSSSCG00000004639																								ssc_circ_0018431	ENSSSCG00000003700
ssc_circ_0018025	155.411	0	-9.8039	1.4668e-15	3.9971e-14	ENSSSCG00000030685																								ssc_circ_0018426	ENSSSCG00000003700
ssc_circ_0021337	150.489787327639	0	-9.7588	1.8099e-16	5.5626e-15	ENSSSCG00000002378																								ssc_circ_0018464	ENSSSCG00000003710
ssc_circ_0017160	148.346846038257	0	-9.7341	9.4011e-16	2.6567e-14	ENSSSCG00000030291																								ssc_circ_0018580	ENSSSCG00000003757
ssc_circ_0009745	142.14970890557	0	-9.6788	5.0267e-16	1.4434e-14	ENSSSCG00000020663																								ssc_circ_0018591	ENSSSCG00000003760
ssc_circ_0024668	142.862920146018	0	-9.6783	3.9747e-16	1.16e-14	ENSSSCG00000012117																								ssc_circ_0018590	ENSSSCG00000003760
ssc_circ_0002951	133.285709511984	0	-9.5845	3.2758e-14	8.0256e-13	ENSSSCG00000011833																								ssc_circ_0018643	ENSSSCG00000003768
ssc_circ_0021739	131.026472486431	0	-9.5548	2.1299e-15	5.7454e-14	ENSSSCG00000009244																								ssc_circ_0018635	ENSSSCG00000003771
ssc_circ_0012662	125.424414271397	0	-9.501	1.3313e-15	3.6464e-14	ENSSSCG00000021072																								ssc_circ_0018630	ENSSSCG00000003771
ssc_circ_0020830	124.684875472329	0	-9.492	1.2965e-15	3.5695e-14	ENSSSCG00000001921																								ssc_circ_0018659	ENSSSCG00000003772
ssc_circ_0010897	124.489050832203	0	-9.4818	1.2368e-15	3.4337e-14	ENSSSCG00000004979																								ssc_circ_0018690	ENSSSCG00000003776
ssc_circ_0002909	123.768488153747	0	-9.4768	1.56e-14	3.9488e-13	ENSSSCG00000025592																								ssc_circ_0018692	ENSSSCG00000003776
ssc_circ_0014201	117.76090958295	0	-9.4085	6.2168e-15	1.6357e-13	ENSSSCG00000014146																								ssc_circ_0018686	ENSSSCG00000003776
ssc_circ_0008556	111.921130474604	0	-9.3332	1.5588e-14	3.9488e-13	ENSSSCG00000028786																								ssc_circ_0018683	ENSSSCG00000003776
ssc_circ_0024399	110.308925008829	0	-9.311	1.1508e-14	2.9838e-13	ENSSSCG00000012250																								ssc_circ_0018775	ENSSSCG00000003814
ssc_circ_0010673	109.113930421382	0	-9.29	5.0718e-15	1.3477e-13	ENSSSCG00000004901																								ssc_circ_0018853	ENSSSCG00000003830
ssc_circ_0007543	104.190270338659	0	-9.2265	1.3112e-14	3.3669e-13	ENSSSCG00000016395																								ssc_circ_0019040	ENSSSCG00000003895
ssc_circ_0013509	102.451842073165	0	-9.2019	8.0196e-14	1.9207e-12	ENSSSCG00000034191																								ssc_circ_0019045	ENSSSCG00000003909
ssc_circ_0011981	99.7947679082453	0	-9.1605	2.2664e-14	5.6301e-13	ENSSSCG00000005689																								ssc_circ_0019062	ENSSSCG00000003917
ssc_circ_0019841	99.770572150835	0	-9.1601	2.968e-14	7.3389e-13	ENSSSCG00000003559																								ssc_circ_0019111	ENSSSCG00000003971
ssc_circ_0001369	97.1488989774672	0	-9.1316	9.4105e-14	2.2339e-12	ENSSSCG00000009319																								ssc_circ_0019121	ENSSSCG00000003976
ssc_circ_0005316	95.0894306040032	0	-9.0943	1.7523e-14	4.4146e-13	ENSSSCG00000009815																								ssc_circ_0019115	ENSSSCG00000003976
ssc_circ_0021427	90.7566127581413	0	-9.031	3.0145e-14	7.4195e-13	ENSSSCG00000009106																								ssc_circ_0019124	ENSSSCG00000003983
ssc_circ_0023868	88.6883905421999	0	-8.9969	1.4132e-13	3.2961e-12	ENSSSCG00000038469																								ssc_circ_0010825	ENSSSCG00000004018
ssc_circ_0018580	87.2836100232854	0	-8.9761	1.8737e-13	4.3323e-12	ENSSSCG00000003757																								ssc_circ_0012274	ENSSSCG00000004029
ssc_circ_0002118	86.3272923635316	0	-8.9503	9.5194e-14	2.2497e-12	ENSSSCG00000026665																								ssc_circ_0012278	ENSSSCG00000004029
ssc_circ_0023261	85.3629355243484	0	-8.937	7.5236e-14	1.8101e-12	ENSSSCG00000024628																								ssc_circ_0010208	ENSSSCG00000004070
ssc_circ_0013741	82.5089269836622	0	-8.8979	8.7857e-14	2.0948e-12	ENSSSCG00000012836																								ssc_circ_0010207	ENSSSCG00000004070
ssc_circ_0002205	82.6833632210737	0	-8.8924	9.9068e-14	2.3207e-12	ENSSSCG00000025796																								ssc_circ_0010705	ENSSSCG00000004103
ssc_circ_0012300	81.7934180528104	0	-8.8753	3.4145e-13	7.7603e-12	ENSSSCG00000004281																								ssc_circ_0010702	ENSSSCG00000004103
ssc_circ_0002495	79.6071902937077	0	-8.8356	3.285e-12	6.8537e-11	n/a																								ssc_circ_0010727	ENSSSCG00000004106
ssc_circ_0013992	77.5835692818837	0	-8.805	1.9254e-13	4.4325e-12	ENSSSCG00000014057																								ssc_circ_0011331	ENSSSCG00000004123
ssc_circ_0001390	70.0278600463985	0	-8.6499	2.7669e-12	5.8411e-11	ENSSSCG00000009491																								ssc_circ_0011390	ENSSSCG00000004132
ssc_circ_0004341	69.4845800696109	0	-8.6486	1.1159e-12	2.4326e-11	ENSSSCG00000011592																								ssc_circ_0011508	ENSSSCG00000004138
ssc_circ_0010648	67.3198553049218	0	-8.5939	1.245e-12	2.6812e-11	ENSSSCG00000025744																								ssc_circ_0012054	ENSSSCG00000004169
ssc_circ_0000998	66.2389100607385	0	-8.5749	2.816e-12	5.9214e-11	ENSSSCG00000009395																								ssc_circ_0012053	ENSSSCG00000004169
ssc_circ_0017596	64.5856645181512	0	-8.5388	1.1995e-11	2.4267e-10	ENSSSCG00000024232																								ssc_circ_0012115	ENSSSCG00000004207
ssc_circ_0016574	63.1455099293116	0	-8.5082	6.9483e-10	1.3021e-08	ENSSSCG00000006101																								ssc_circ_0012141	ENSSSCG00000004222
ssc_circ_0002540	61.5272042744954	0	-8.4673	3.3785e-12	7.0212e-11	n/a																								ssc_circ_0012225	ENSSSCG00000004238
ssc_circ_0005402	60.5836357666779	0	-8.4416	1.5008e-12	3.2063e-11	ENSSSCG00000009856																								ssc_circ_0012263	ENSSSCG00000004262
ssc_circ_0022211	56.3112048149642	0	-8.337	5.0559e-09	9.1538e-08	ENSSSCG00000008943																								ssc_circ_0012300	ENSSSCG00000004281
ssc_circ_0008984	54.7583156172577	0	-8.3057	6.2714e-11	1.2314e-09	ENSSSCG00000027410																								ssc_circ_0012369	ENSSSCG00000004318
ssc_circ_0012552	53.8459990902727	0	-8.2705	9.7079e-11	1.8786e-09	ENSSSCG00000025703																								ssc_circ_0012480	ENSSSCG00000004390
ssc_circ_0024157	49.4735826816283	0	-8.159	2.4003e-11	4.8196e-10	ENSSSCG00000012659																								ssc_circ_0012577	ENSSSCG00000004454
ssc_circ_0007608	47.430551367039	0	-8.0964	2.7966e-10	5.3346e-09	ENSSSCG00000023133																								ssc_circ_0012591	ENSSSCG00000004460
ssc_circ_0013326	43.7931174862156	0	-7.9812	2.4185e-11	4.8379e-10	ENSSSCG00000013262																								ssc_circ_0012590	ENSSSCG00000004460
ssc_circ_0014795	37.5363836045666	0	-7.7484	1.9919e-10	3.8132e-09	ENSSSCG00000025794																								ssc_circ_0012678	ENSSSCG00000004499
ssc_circ_0024630	36.2229884013656	0	-7.7056	2.5706e-08	4.4432e-07	ENSSSCG00000048531																								ssc_circ_0009911	ENSSSCG00000004524
ssc_circ_0000964	33.5402891529402	0	-7.5868	1.7542e-08	3.0921e-07	ENSSSCG00000009380																								ssc_circ_0009912	ENSSSCG00000004524
ssc_circ_0022832	31.0664441774706	0	-7.4758	5.6076e-10	1.0546e-08	ENSSSCG00000021464																								ssc_circ_0009928	ENSSSCG00000004528
ssc_circ_0019633	28.2441096118366	0	-7.3428	2.5331e-08	4.3926e-07	ENSSSCG00000033497																								ssc_circ_0009937	ENSSSCG00000004535
ssc_circ_0010971	23.9434121111154	0	-7.1044	3.7132e-09	6.7686e-08	ENSSSCG00000005011																								ssc_circ_0009938	ENSSSCG00000004535
ssc_circ_0003743	22.7508419937061	0	-7.0371	5.5304e-09	9.979e-08	ENSSSCG00000011258																								ssc_circ_0010047	ENSSSCG00000004584
ssc_circ_0023786	19.8079628231743	0	-6.8361	1.7517e-07	2.9328e-06	ENSSSCG00000014840																								ssc_circ_0010065	ENSSSCG00000004589
ssc_circ_0016914	18.0858179152943	0	-6.701	1.9124e-07	3.1722e-06	ENSSSCG00000006277																								ssc_circ_0010075	ENSSSCG00000004592
ssc_circ_0003026	17.2442642618517	0	-6.6194	5.764e-08	9.8356e-07	ENSSSCG00000011857																								ssc_circ_0010068	ENSSSCG00000004592
ssc_circ_0016214	16.5869349418007	0	-6.5896	7.4634e-07	1.1828e-05	ENSSSCG00000030801																								ssc_circ_0010089	ENSSSCG00000004600
ssc_circ_0013888	16.0857925895321	0	-6.5294	2.3782e-05	0.00030734	ENSSSCG00000032170																								ssc_circ_0010190	ENSSSCG00000004626
ssc_circ_0022309	12.4809132360034	0	-6.1672	0.00011026	0.0012719	ENSSSCG00000020879																								ssc_circ_0010200	ENSSSCG00000004626
ssc_circ_0014950	10.8461974439391	0	-5.9713	9.1303e-06	0.00012536	n/a																								ssc_circ_0010230	ENSSSCG00000004635
ssc_circ_0009859	8.80245146630189	0	-5.6589	0.00048313	0.0049623	ENSSSCG00000046165																								ssc_circ_0010259	ENSSSCG00000004636
ssc_circ_0013655	5.58340168487731	0	-5.0239	0.0009199	0.0088635	ENSSSCG00000020720																								ssc_circ_0010266	ENSSSCG00000004639
ssc_circ_0019844	4.8362187789733	0	-4.7703	0.0017355	0.015449	ENSSSCG00000047147																								ssc_circ_0010277	ENSSSCG00000004639
ssc_circ_0010282	2.9759824716798	0	-4.0601	0.0094	0.064614	n/a																								ssc_circ_0010362	ENSSSCG00000004717
ssc_circ_0024313	2.66499875264964	0	-3.9077	0.037272	0.1929	n/a																								ssc_circ_0010378	ENSSSCG00000004717
ssc_circ_0008973	10.8395484810443	0.926170433257123	-3.5271	0.0067396	0.049175	ENSSSCG00000007253																								ssc_circ_0010395	ENSSSCG00000004725
ssc_circ_0022151	17.3820751803715	1.60654978176954	-3.45	0.0049688	0.038067	ENSSSCG00000026129																								ssc_circ_0010410	ENSSSCG00000004729
ssc_circ_0000032	47.6259296370765	4.60308917268044	-3.3605	4.2232e-06	6.0963e-05	ENSSSCG00000041187																								ssc_circ_0010414	ENSSSCG00000004729
ssc_circ_0006215	21.4869480409669	2.26840416439445	-3.2121	0.048454	0.23145	ENSSSCG00000016082																								ssc_circ_0010415	ENSSSCG00000004729
ssc_circ_0021749	16.0931562154747	2.50495722142149	-2.6911	0.010653	0.0713	ENSSSCG00000036123																								ssc_circ_0010407	ENSSSCG00000004729
ssc_circ_0020352	56.8986909232762	9.94569595813005	-2.5135	6.5258e-09	1.1736e-07	ENSSSCG00000001076																								ssc_circ_0010510	ENSSSCG00000004814
ssc_circ_0012264	5.02665789310555	0.850651561647918	-2.4154	0.024192	0.13644	n/a																								ssc_circ_0010584	ENSSSCG00000004854
ssc_circ_0021511	2261.44995642082	442.234537668548	-2.3541	0.0057409	0.043126	ENSSSCG00000009134																								ssc_circ_0010673	ENSSSCG00000004901
ssc_circ_0009717	48.1429211648055	9.55886357236636	-2.3311	0.03921	0.19926	ENSSSCG00000016726																								ssc_circ_0010792	ENSSSCG00000004938
ssc_circ_0021504	1930.81796688007	384.724872535822	-2.327	0.0096444	0.065996	ENSSSCG00000009134																								ssc_circ_0010840	ENSSSCG00000004966
ssc_circ_0003344	3928.12473301348	784.493740495437	-2.3239	0.029989	0.16361	ENSSSCG00000038607																								ssc_circ_0010839	ENSSSCG00000004966
ssc_circ_0021501	1748.24358930702	354.150509228102	-2.3032	0.010017	0.067979	ENSSSCG00000009134																								ssc_circ_0010848	ENSSSCG00000004973
ssc_circ_0021509	2184.61167961497	445.927209485752	-2.2922	0.0091985	0.063556	ENSSSCG00000009134																								ssc_circ_0010897	ENSSSCG00000004979
ssc_circ_0021488	1895.82272295002	420.104600029581	-2.1737	0.016207	0.098591	ENSSSCG00000009134																								ssc_circ_0010899	ENSSSCG00000004979
ssc_circ_0020227	194.274829070622	46.0653495658352	-2.0776	0.043589	0.21418	n/a																								ssc_circ_0010898	ENSSSCG00000004979
ssc_circ_0023804	794.302662155645	193.618807856448	-2.0357	0.005938	0.044223	ENSSSCG00000014838																								ssc_circ_0010900	ENSSSCG00000004979
ssc_circ_0018537	22.3964181036948	5.44874251322864	-2.008	0.0037881	0.030152	n/a																								ssc_circ_0010904	ENSSSCG00000004979
ssc_circ_0017337	15.7960313840217	4.15926288119506	-1.9388	0.018402	0.10933	ENSSSCG00000039506																								ssc_circ_0010907	ENSSSCG00000004979
ssc_circ_0024428	84.3987445743597	22.0586585739752	-1.9367	5.6791e-07	9.1637e-06	ENSSSCG00000012266																								ssc_circ_0010976	ENSSSCG00000005011
ssc_circ_0000969	49.9960621391159	14.189715738652	-1.8101	0.003558	0.028749	ENSSSCG00000009380																								ssc_circ_0010971	ENSSSCG00000005011
ssc_circ_0021199	216.539319449374	62.7500749941614	-1.7902	0.006834	0.049631	ENSSSCG00000039271																								ssc_circ_0011049	ENSSSCG00000005036
ssc_circ_0019332	4528.65377760128	1551.1497577518	-1.5456	0.0056736	0.04274	ENSSSCG00000002844																								ssc_circ_0011060	ENSSSCG00000005038
ssc_circ_0019334	4179.79774251523	1432.64948156959	-1.5445	0.005945	0.044223	ENSSSCG00000002844																								ssc_circ_0011061	ENSSSCG00000005038
ssc_circ_0011926	375.558446000628	129.491406222408	-1.5341	3.1518e-05	0.00039796	ENSSSCG00000005582																								ssc_circ_0011172	ENSSSCG00000005085
ssc_circ_0019330	5639.88423255426	2011.47052852689	-1.4873	0.0073728	0.052715	ENSSSCG00000002844																								ssc_circ_0011292	ENSSSCG00000005170
ssc_circ_0014880	578.436443173886	211.427852592123	-1.4497	2.4776e-06	3.6964e-05	n/a																								ssc_circ_0011293	ENSSSCG00000005170
ssc_circ_0012993	731.347198272776	272.510412031022	-1.4233	0.0035097	0.028402	ENSSSCG00000014255																								ssc_circ_0011277	ENSSSCG00000005170
ssc_circ_0019649	516.779286919866	195.306680684747	-1.4036	0.00087029	0.0084055	ENSSSCG00000003400																								ssc_circ_0011336	ENSSSCG00000005183
ssc_circ_0014983	254.217123660277	96.853140096645	-1.3932	1.0089e-07	1.7052e-06	ENSSSCG00000036428																								ssc_circ_0011418	ENSSSCG00000005207
ssc_circ_0001690	246.946453469861	94.3100638486941	-1.3854	0.0072828	0.052141	ENSSSCG00000017268																								ssc_circ_0011468	ENSSSCG00000005229
ssc_circ_0014876	1007.0083471046	401.637	-1.3249	5.7727e-06	8.1567e-05	ENSSSCG00000007839																								ssc_circ_0011469	ENSSSCG00000005229
ssc_circ_0020073	11162.7070287748	4546.66522710994	-1.2957	8.3142e-13	1.8503e-11	ENSSSCG00000038465																								ssc_circ_0011546	ENSSSCG00000005271
ssc_circ_0003838	616.587711071464	251.376604074262	-1.2932	0.0063178	0.046672	ENSSSCG00000011194																								ssc_circ_0011601	ENSSSCG00000005282
ssc_circ_0014871	757.655772257738	310.343957296967	-1.2857	1.7912e-06	2.7256e-05	ENSSSCG00000007839																								ssc_circ_0011606	ENSSSCG00000005282
ssc_circ_0000308	609.416878110686	251.194883346862	-1.278	7.6681e-05	0.00090809	ENSSSCG00000026087																								ssc_circ_0011598	ENSSSCG00000005282
ssc_circ_0000325	686.209646238556	284.574860354381	-1.2691	7.9952e-05	0.00094474	ENSSSCG00000026087																								ssc_circ_0011590	ENSSSCG00000005282
ssc_circ_0016098	9283.13096486541	3862.93649176197	-1.2649	0.028805	0.15828	ENSSSCG00000006872																								ssc_circ_0011595	ENSSSCG00000005282
ssc_circ_0003154	15.0584706849031	6.30653665451134	-1.2495	0.0048751	0.037458	ENSSSCG00000024663																								ssc_circ_0011597	ENSSSCG00000005282
ssc_circ_0020540	3916.86380978411	1653.27162670218	-1.2441	3.5538e-05	0.00044348	ENSSSCG00000027778																								ssc_circ_0011612	ENSSSCG00000005282
ssc_circ_0006217	23.3790242125072	9.80180079454643	-1.2404	0.0068325	0.049631	ENSSSCG00000016082																								ssc_circ_0011655	ENSSSCG00000005346
ssc_circ_0000314	776.604356889044	330.724966819543	-1.231	5.0487e-06	7.21e-05	ENSSSCG00000026087																								ssc_circ_0011679	ENSSSCG00000005368
ssc_circ_0000306	624.390012371422	267.717865085741	-1.221	4.9165e-07	7.9573e-06	ENSSSCG00000026087																								ssc_circ_0011678	ENSSSCG00000005368
ssc_circ_0020662	375.10864657696	162.711156369443	-1.2038	5.3901e-06	7.677e-05	ENSSSCG00000001779																								ssc_circ_0011709	ENSSSCG00000005391
ssc_circ_0003840	445.087349147995	193.444939212713	-1.2006	0.013425	0.08516	ENSSSCG00000011194																								ssc_circ_0011811	ENSSSCG00000005460
ssc_circ_0016090	8326.15933435509	3622.37879679804	-1.2006	0.034444	0.18178	ENSSSCG00000006872																								ssc_circ_0011812	ENSSSCG00000005460
ssc_circ_0005802	1088.93090735777	476.340741185056	-1.1919	4.8583e-06	6.9567e-05	ENSSSCG00000028327																								ssc_circ_0011822	ENSSSCG00000005466
ssc_circ_0012480	122.722916979489	54.2597601896723	-1.1814	0.0059053	0.044174	ENSSSCG00000004390																								ssc_circ_0011832	ENSSSCG00000005467
ssc_circ_0016082	10280.4581231153	4592.27422346195	-1.1626	0.048262	0.23097	ENSSSCG00000006872																								ssc_circ_0011836	ENSSSCG00000005467
ssc_circ_0020663	1781.32855635641	801.683252504289	-1.1512	2.1092e-05	0.00027476	ENSSSCG00000001779																								ssc_circ_0011841	ENSSSCG00000005471
ssc_circ_0008024	772.35522621758	349.442252859267	-1.1431	0.00071029	0.0070123	ENSSSCG00000033987																								ssc_circ_0011888	ENSSSCG00000005575
ssc_circ_0019211	466.098650594808	212.065824197036	-1.1344	0.022431	0.12786	ENSSSCG00000029578																								ssc_circ_0011926	ENSSSCG00000005582
ssc_circ_0000971	63.8050978302055	29.245885027185	-1.1313	0.048216	0.23096	ENSSSCG00000009380																								ssc_circ_0011981	ENSSSCG00000005689
ssc_circ_0010510	805.787680999224	371.200221890858	-1.1167	5.9252e-06	8.3499e-05	ENSSSCG00000004814																								ssc_circ_0012035	ENSSSCG00000005751
ssc_circ_0014982	143.862626679258	66.6119499297468	-1.1047	0.00021094	0.0023422	ENSSSCG00000036428																								ssc_circ_0016987	ENSSSCG00000005950
ssc_circ_0005784	572.28330462821	266.651827807263	-1.1005	0.028005	0.15452	ENSSSCG00000010211																								ssc_circ_0016982	ENSSSCG00000005950
ssc_circ_0016621	2184.88564730195	1038.90971673641	-1.0719	4.7571e-06	6.8485e-05	ENSSSCG00000006137																								ssc_circ_0016315	ENSSSCG00000005984
ssc_circ_0024070	1063823.16237071	508505.098330282	-1.0649	1.2042e-10	2.3219e-09	n/a																								ssc_circ_0016526	ENSSSCG00000006084
ssc_circ_0016645	1859.53063473527	891.030530258573	-1.0608	1.6596e-06	2.5325e-05	ENSSSCG00000006137																								ssc_circ_0016537	ENSSSCG00000006089
ssc_circ_0016631	1967.75534683937	944.729344866485	-1.0579	1.6257e-06	2.4951e-05	ENSSSCG00000006137																								ssc_circ_0016562	ENSSSCG00000006100
ssc_circ_0016648	1823.50731258223	880.89892404799	-1.0491	3.4632e-05	0.0004342	ENSSSCG00000006137																								ssc_circ_0016574	ENSSSCG00000006101
ssc_circ_0016627	2234.44770554083	1080.93968985379	-1.0471	1.0199e-05	0.0001386	ENSSSCG00000006137																								ssc_circ_0016603	ENSSSCG00000006132
ssc_circ_0016629	2428.0743031002	1175.1836368075	-1.0466	9.8238e-05	0.0011431	ENSSSCG00000006137																								ssc_circ_0016613	ENSSSCG00000006136
ssc_circ_0016644	1904.15694710504	922.463364147599	-1.045	7.108e-06	9.9381e-05	ENSSSCG00000006137																								ssc_circ_0016645	ENSSSCG00000006137
ssc_circ_0016643	1886.01217162169	915.723112682266	-1.0419	8.8508e-05	0.0010389	ENSSSCG00000006137																								ssc_circ_0016648	ENSSSCG00000006137
ssc_circ_0016634	2423.93716838114	1181.7722071536	-1.036	0.00010397	0.0012072	ENSSSCG00000006137																								ssc_circ_0016644	ENSSSCG00000006137
ssc_circ_0003152	41.5532663875588	20.1136598140176	-1.0326	0.036912	0.19178	ENSSSCG00000024663																								ssc_circ_0016643	ENSSSCG00000006137
ssc_circ_0016639	1836.8195450056	899.490081475535	-1.0295	4.8175e-05	0.0005915	ENSSSCG00000006137																								ssc_circ_0016631	ENSSSCG00000006137
ssc_circ_0024065	1041755.99161286	515275.752618438	-1.0156	2.9812e-11	5.9412e-10	n/a																								ssc_circ_0016634	ENSSSCG00000006137
ssc_circ_0024061	1056985.22732154	523278.225910588	-1.0143	3.6706e-13	8.3071e-12	n/a																								ssc_circ_0016639	ENSSSCG00000006137
ssc_circ_0012577	255.768647017318	126.969	-1.0074	0.0054821	0.04165	ENSSSCG00000004454																								ssc_circ_0016621	ENSSSCG00000006137
ssc_circ_0016628	2685.70534260189	1341.43044190954	-1.0012	0.00026043	0.0028157	ENSSSCG00000006137																								ssc_circ_0016627	ENSSSCG00000006137
ssc_circ_0022071	2552.79322027898	5133.23151917055	1.0078	0.046584	0.22557	ENSSSCG00000008877																								ssc_circ_0016629	ENSSSCG00000006137
ssc_circ_0024241	99.9174565022868	201.18502908709	1.0083	0.00060793	0.0060805	ENSSSCG00000012818																								ssc_circ_0016628	ENSSSCG00000006137
ssc_circ_0017186	125.148077771309	251.965108096566	1.0089	0.018966	0.11156	ENSSSCG00000000939																								ssc_circ_0016696	ENSSSCG00000006179
ssc_circ_0020608	171.271882898042	345.927152243609	1.0111	0.00026345	0.0028369	ENSSSCG00000001727																								ssc_circ_0016751	ENSSSCG00000006196
ssc_circ_0013177	173.016845534732	350.812673931632	1.0153	0.0019794	0.017303	ENSSSCG00000014351																								ssc_circ_0016750	ENSSSCG00000006196
ssc_circ_0020735	1015.90606205862	2057.62570042977	1.0182	0.0002935	0.0031351	ENSSSCG00000001852																								ssc_circ_0016764	ENSSSCG00000006199
ssc_circ_0004750	369.447616060182	748.933777489977	1.0187	0.0030482	0.025047	ENSSSCG00000030130																								ssc_circ_0016827	ENSSSCG00000006219
ssc_circ_0022284	47.2652909663244	96.5331830203386	1.0205	0.011184	0.074293	ENSSSCG00000009007																								ssc_circ_0016859	ENSSSCG00000006231
ssc_circ_0001831	36.1871923372209	73.3452558283673	1.0207	0.018796	0.11093	ENSSSCG00000021306																								ssc_circ_0016854	ENSSSCG00000006231
ssc_circ_0023288	1816.45710206302	3702.54	1.0272	0.00022192	0.0024439	ENSSSCG00000026153																								ssc_circ_0016857	ENSSSCG00000006231
ssc_circ_0013136	13618.011860666	27867.8155794517	1.033	3.4368e-11	6.8239e-10	ENSSSCG00000014324																								ssc_circ_0016892	ENSSSCG00000006267
ssc_circ_0012678	12767.2593919923	26301.8777039583	1.0427	4.0642e-07	6.6586e-06	ENSSSCG00000004499																								ssc_circ_0016895	ENSSSCG00000006267
ssc_circ_0013138	13858.3141354504	28583.5841601369	1.0443	3.8535e-14	9.398e-13	ENSSSCG00000014324																								ssc_circ_0016896	ENSSSCG00000006267
ssc_circ_0004214	24.3438152338445	50.4252886569673	1.0478	0.00022268	0.0024471	ENSSSCG00000011497																								ssc_circ_0016897	ENSSSCG00000006267
ssc_circ_0008174	38.5545174845643	80.7647624679803	1.0543	0.00059086	0.0059319	n/a																								ssc_circ_0016914	ENSSSCG00000006277
ssc_circ_0017645	38.8647865405466	82.374875616344	1.0828	3.9227e-05	0.0004861	ENSSSCG00000000555																								ssc_circ_0016937	ENSSSCG00000006302
ssc_circ_0015289	74.6193017086375	157.17615597437	1.0829	0.00060775	0.0060805	ENSSSCG00000008169																								ssc_circ_0016939	ENSSSCG00000006303
ssc_circ_0001381	79.6182418265888	167.640651540481	1.0873	2.0475e-14	5.119e-13	ENSSSCG00000009320																								ssc_circ_0016963	ENSSSCG00000006303
ssc_circ_0001416	21.4923335669605	45.5399859973387	1.0874	0.0023718	0.019975	ENSSSCG00000029456																								ssc_circ_0016969	ENSSSCG00000006303
ssc_circ_0021647	110.754312220334	235.632365931355	1.0923	1.0323e-05	0.00013993	ENSSSCG00000026196																								ssc_circ_0016973	ENSSSCG00000006303
ssc_circ_0016764	72.4585844413417	155.489219984802	1.0934	2.0828e-06	3.1335e-05	ENSSSCG00000006199																								ssc_circ_0016996	ENSSSCG00000006331
ssc_circ_0024268	43.2847652092647	92.8500110006725	1.0943	0.0025158	0.020962	ENSSSCG00000023334																								ssc_circ_0017030	ENSSSCG00000006388
ssc_circ_0003781	138.191822800192	298.996947931315	1.111	0.0017264	0.015394	ENSSSCG00000011278																								ssc_circ_0017033	ENSSSCG00000006388
ssc_circ_0010840	13.728804312022	30.2959577396269	1.1244	0.0027974	0.023128	ENSSSCG00000004966																								ssc_circ_0017043	ENSSSCG00000006391
ssc_circ_0000675	52.8741640334476	117.112145775198	1.1425	0.012032	0.078373	n/a																								ssc_circ_0017087	ENSSSCG00000006508
ssc_circ_0004220	162.55687273549	359.822518492492	1.1443	0.001015	0.0095946	ENSSSCG00000011499																								ssc_circ_0017083	ENSSSCG00000006508
ssc_circ_0016750	162.852	360.474141558076	1.1444	8.6672e-05	0.0010196	ENSSSCG00000006196																								ssc_circ_0017098	ENSSSCG00000006508
ssc_circ_0008855	117.532428011764	261.478213418107	1.1506	0.0012743	0.011735	ENSSSCG00000007058																								ssc_circ_0017072	ENSSSCG00000006510
ssc_circ_0006512	32.701594151689	74.5906077058896	1.1743	0.0030757	0.025234	ENSSSCG00000016230																								ssc_circ_0017116	ENSSSCG00000006556
ssc_circ_0017043	1395.16799464988	3164.19417034625	1.1818	9.3061e-05	0.0010876	ENSSSCG00000006391																								ssc_circ_0017154	ENSSSCG00000006646
ssc_circ_0021751	146.565616782691	339.882124550337	1.2124	0.016489	0.099994	ENSSSCG00000029507																								ssc_circ_0015841	ENSSSCG00000006709
ssc_circ_0016033	184.776430131736	429.418075533927	1.2154	0.00026164	0.002823	ENSSSCG00000006866																								ssc_circ_0015861	ENSSSCG00000006730
ssc_circ_0001052	22.2182939593448	52.0525897376175	1.2229	0.00030203	0.0032071	ENSSSCG00000009408																								ssc_circ_0015862	ENSSSCG00000006730
ssc_circ_0003400	30.2056461104573	70.3239540377724	1.2289	0.0057231	0.043052	ENSSSCG00000022618																								ssc_circ_0015880	ENSSSCG00000006752
ssc_circ_0018690	3759.12645305434	8982.78313003835	1.2567	2.3823e-05	0.00030734	ENSSSCG00000003776																								ssc_circ_0015874	ENSSSCG00000006752
ssc_circ_0018692	3020.58675710539	7235.30100766672	1.2602	2.5635e-05	0.00032677	ENSSSCG00000003776																								ssc_circ_0015889	ENSSSCG00000006754
ssc_circ_0000388	108.101908918361	259.271970127363	1.2617	0.015851	0.097089	ENSSSCG00000023807																								ssc_circ_0015938	ENSSSCG00000006779
ssc_circ_0016751	115.545534722597	277.95254997959	1.2646	3.5455e-05	0.00044348	ENSSSCG00000006196																								ssc_circ_0015988	ENSSSCG00000006845
ssc_circ_0003353	389.621615268036	941.044065745257	1.2713	0.00011421	0.0013119	ENSSSCG00000012000																								ssc_circ_0016028	ENSSSCG00000006864
ssc_circ_0004497	11.5499401788619	27.7738614963712	1.2737	0.00016754	0.0018878	ENSSSCG00000021203																								ssc_circ_0016033	ENSSSCG00000006866
ssc_circ_0011390	152.596510558656	371.45900864061	1.2819	1.1036e-07	1.8594e-06	ENSSSCG00000004132																								ssc_circ_0016062	ENSSSCG00000006871
ssc_circ_0005491	154.016859772138	375.843626785855	1.287	0.010824	0.072176	n/a																								ssc_circ_0016090	ENSSSCG00000006872
ssc_circ_0023819	136.050757206994	338.13298571186	1.3102	2.865e-05	0.00036433	ENSSSCG00000015368																								ssc_circ_0016098	ENSSSCG00000006872
ssc_circ_0018686	3233.39481560874	8057.03559455751	1.3172	1.5191e-05	0.00020034	ENSSSCG00000003776																								ssc_circ_0016082	ENSSSCG00000006872
ssc_circ_0024016	17.0038897151038	43.0343523358935	1.3265	0.0081789	0.057554	n/a																								ssc_circ_0016115	ENSSSCG00000006874
ssc_circ_0018683	3145.81021496116	7908.09358074609	1.3299	8.8883e-06	0.00012267	ENSSSCG00000003776																								ssc_circ_0016117	ENSSSCG00000006874
ssc_circ_0008129	8.22689744311338	21.2030087912276	1.3335	0.014364	0.090045	ENSSSCG00000016053																								ssc_circ_0016137	ENSSSCG00000006889
ssc_circ_0011172	29.1313620171032	74.8136340181288	1.3586	1.1861e-09	2.215e-08	ENSSSCG00000005085																								ssc_circ_0016135	ENSSSCG00000006889
ssc_circ_0005481	127.430500676639	329.857326394218	1.3726	0.037433	0.19336	n/a																								ssc_circ_0016139	ENSSSCG00000006889
ssc_circ_0021884	103.542563225394	272.416928223972	1.3947	0.0049748	0.038067	ENSSSCG00000028983																								ssc_circ_0016140	ENSSSCG00000006889
ssc_circ_0013215	13.5618462922523	35.3122563476229	1.4012	0.00015528	0.001757	ENSSSCG00000014399																								ssc_circ_0016141	ENSSSCG00000006889
ssc_circ_0003187	9.83372957082886	25.8010997428083	1.4259	0.0099371	0.067524	ENSSSCG00000038376																								ssc_circ_0016160	ENSSSCG00000006897
ssc_circ_0006432	801.68489866697	2223.33778692107	1.4714	0.014949	0.09273	ENSSSCG00000016156																								ssc_circ_0016229	ENSSSCG00000006927
ssc_circ_0000059	4401.37200792017	12597.6019150562	1.5171	0.00029917	0.003183	ENSSSCG00000010861																								ssc_circ_0016236	ENSSSCG00000006930
ssc_circ_0011571	322.666749906357	928.207354522463	1.5236	1.037e-06	1.6159e-05	ENSSSCG00000039009																								ssc_circ_0009163	ENSSSCG00000006981
ssc_circ_0005486	84.7918986628454	243.672010125351	1.524	0.021388	0.12329	n/a																								ssc_circ_0009238	ENSSSCG00000006987
ssc_circ_0011167	41.3813570239494	123.697496498979	1.5816	0.011287	0.074791	n/a																								ssc_circ_0008855	ENSSSCG00000007058
ssc_circ_0013746	6.41038178769488	20.7441878364431	1.661	0.046809	0.22625	ENSSSCG00000013895																								ssc_circ_0008915	ENSSSCG00000007109
ssc_circ_0020133	18.2159847269776	58.7007949926327	1.6868	0.016647	0.10047	ENSSSCG00000002410																								ssc_circ_0008936	ENSSSCG00000007153
ssc_circ_0005343	7306.73451238887	23663.4031851845	1.6953	0.00086771	0.008405	ENSSSCG00000034386																								ssc_circ_0008929	ENSSSCG00000007153
ssc_circ_0005337	6432.14796868599	21122.6391426397	1.7154	0.0012324	0.011427	ENSSSCG00000034386																								ssc_circ_0008949	ENSSSCG00000007187
ssc_circ_0000886	119.188788311568	393.695979613055	1.7223	0.018743	0.11086	ENSSSCG00000009276																								ssc_circ_0008951	ENSSSCG00000007203
ssc_circ_0014805	2.40735789227987	8.10473747786854	1.7497	0.0081204	0.057218	ENSSSCG00000037193																								ssc_circ_0008950	ENSSSCG00000007203
ssc_circ_0005340	8444.92458550832	28702.523458768	1.765	0.00065621	0.0065146	ENSSSCG00000034386																								ssc_circ_0008973	ENSSSCG00000007253
ssc_circ_0002994	510.152848571806	1755.41757201444	1.7822	0.0024649	0.020571	ENSSSCG00000011848																								ssc_circ_0009181	ENSSSCG00000007454
ssc_circ_0009578	890.307948042973	3367.43882974485	1.9195	0.0004875	0.0049976	ENSSSCG00000016646																								ssc_circ_0009182	ENSSSCG00000007454
ssc_circ_0006958	2332.89744719896	8827.62889718945	1.92	0.0017022	0.015203	ENSSSCG00000015784																								ssc_circ_0009196	ENSSSCG00000007458
ssc_circ_0007615	12.2010547181722	50.0383253862934	2.0391	5.6823e-05	0.00068976	n/a																								ssc_circ_0014605	ENSSSCG00000007721
ssc_circ_0011832	596.985563437394	2465.52028356952	2.0462	0.0014308	0.012996	ENSSSCG00000005467																								ssc_circ_0014765	ENSSSCG00000007735
ssc_circ_0011836	613.581137629973	2559.95945940675	2.0608	0.0014941	0.013503	ENSSSCG00000005467																								ssc_circ_0014776	ENSSSCG00000007744
ssc_circ_0017116	32587.0953614813	136741.847059355	2.0691	0.0030446	0.025047	ENSSSCG00000006556																								ssc_circ_0014830	ENSSSCG00000007805
ssc_circ_0005630	728.211626690011	3113.14717323544	2.0957	2.2231e-08	3.8803e-07	ENSSSCG00000010144																								ssc_circ_0014839	ENSSSCG00000007815
ssc_circ_0005624	1228.13148358496	5316.03662065507	2.1138	1.1749e-08	2.0779e-07	ENSSSCG00000010144																								ssc_circ_0014871	ENSSSCG00000007839
ssc_circ_0007614	11.1310073056099	50.0383253862934	2.1713	4.123e-06	5.9677e-05	n/a																								ssc_circ_0014872	ENSSSCG00000007839
ssc_circ_0019591	13002.4106730178	63237.6263212621	2.282	0.0010442	0.0098016	ENSSSCG00000025353																								ssc_circ_0014876	ENSSSCG00000007839
ssc_circ_0007390	3458.18941676137	17940.3202865015	2.3751	5.1121e-05	0.00062623	ENSSSCG00000016397																								ssc_circ_0014911	ENSSSCG00000007866
ssc_circ_0014430	96.3288483184382	528.549119592505	2.4495	2.814e-21	1.7682e-19	ENSSSCG00000008535																								ssc_circ_0015011	ENSSSCG00000007896
ssc_circ_0020593	46.1955240346559	267.13469274645	2.527	8.5008e-13	1.8839e-11	ENSSSCG00000001716																								ssc_circ_0015012	ENSSSCG00000007896
ssc_circ_0009818	1.8748098579185	10.8782505565402	2.5989	0.014036	0.088195	ENSSSCG00000016432																								ssc_circ_0015194	ENSSSCG00000008096
ssc_circ_0011709	0.804762445356146	4.83964222970748	2.7468	0.032154	0.17208	ENSSSCG00000005391																								ssc_circ_0015196	ENSSSCG00000008096
ssc_circ_0020652	1.18564067362065	14.955610400973	3.4974	0.00056194	0.0056629	ENSSSCG00000001765																								ssc_circ_0015228	ENSSSCG00000008132
ssc_circ_0005008	5.33538303129292	62.2596989733629	3.526	0.047993	0.23036	n/a																								ssc_circ_0015245	ENSSSCG00000008143
ssc_circ_0011049	1.07004741256235	29.8685609659461	4.8107	0.0099067	0.067475	ENSSSCG00000005036																								ssc_circ_0015243	ENSSSCG00000008143
ssc_circ_0020141	0	9.62438600177615	5.6521	5.451e-06	7.743e-05	ENSSSCG00000002410																								ssc_circ_0015276	ENSSSCG00000008153
ssc_circ_0024187	0	14.7283442821158	6.2468	7.5729e-07	1.1967e-05	ENSSSCG00000012700																								ssc_circ_0015289	ENSSSCG00000008169
ssc_circ_0022338	0	15.9238289871049	6.365	2.389e-05	0.00030746	ENSSSCG00000009023																								ssc_circ_0015292	ENSSSCG00000008169
ssc_circ_0016937	0	16.1410986637627	6.3832	2.1284e-07	3.5194e-06	ENSSSCG00000006302																								ssc_circ_0015504	ENSSSCG00000008332
ssc_circ_0015721	0	25.9157639942755	7.0734	3.4095e-08	5.8553e-07	ENSSSCG00000033106																								ssc_circ_0015585	ENSSSCG00000008372
ssc_circ_0023011	0	26.789311213339	7.112	6.9865e-09	1.2522e-07	ENSSSCG00000015589																								ssc_circ_0015667	ENSSSCG00000008398
ssc_circ_0001602	0	27.1861	7.146	1.1408e-08	2.0243e-07	ENSSSCG00000046743																								ssc_circ_0015711	ENSSSCG00000008414
ssc_circ_0018003	0	34.9674232042817	7.5011	3.8498e-10	7.2913e-09	ENSSSCG00000000799																								ssc_circ_0014253	ENSSSCG00000008475
ssc_circ_0020666	0	36.6231148081086	7.5671	3.1601e-10	6.0064e-09	ENSSSCG00000001787																								ssc_circ_0014246	ENSSSCG00000008475
ssc_circ_0019062	0	39.1822120726871	7.6642	1.884e-10	3.6196e-09	ENSSSCG00000003917																								ssc_circ_0014245	ENSSSCG00000008475
ssc_circ_0016160	0	42.3711278556616	7.7801	7.4595e-06	0.00010402	ENSSSCG00000006897																								ssc_circ_0014416	ENSSSCG00000008515
ssc_circ_0005228	0	47.1537272691952	7.9338	8.3088e-09	1.4792e-07	ENSSSCG00000009758																								ssc_circ_0014415	ENSSSCG00000008515
ssc_circ_0019919	0	48.7055094782362	7.9795	1.9451e-09	3.5948e-08	ENSSSCG00000022801																								ssc_circ_0014412	ENSSSCG00000008515
ssc_circ_0010047	0	55.4665783704619	8.1651	1.1718e-11	2.3796e-10	ENSSSCG00000004584																								ssc_circ_0014432	ENSSSCG00000008535
ssc_circ_0016603	0	58.7559552200919	8.2488	2.0484e-11	4.1285e-10	ENSSSCG00000006132																								ssc_circ_0014430	ENSSSCG00000008535
ssc_circ_0017919	0	60.0390506869725	8.2796	7.7622e-12	1.5824e-10	ENSSSCG00000000766																								ssc_circ_0014539	ENSSSCG00000008591
ssc_circ_0006187	0	64.2103234839918	8.378	3.6392e-12	7.5337e-11	n/a																								ssc_circ_0014541	ENSSSCG00000008591
ssc_circ_0007309	0	66.834413469313	8.4376	1.9098e-07	3.1722e-06	n/a																								ssc_circ_0014549	ENSSSCG00000008591
ssc_circ_0009530	0	67.3408924811971	8.4458	3.2459e-12	6.7986e-11	ENSSSCG00000016597																								ssc_circ_0014538	ENSSSCG00000008591
ssc_circ_0017574	0	69.7075802897063	8.4948	1.2965e-12	2.7809e-11	ENSSSCG00000022636																								ssc_circ_0014550	ENSSSCG00000008591
ssc_circ_0013658	0	70.6495038007443	8.5157	3.7097e-12	7.6499e-11	ENSSSCG00000020720																								ssc_circ_0014560	ENSSSCG00000008591
ssc_circ_0001423	0	71.2977494641234	8.5275	1.0874e-12	2.3802e-11	ENSSSCG00000026863																								ssc_circ_0014565	ENSSSCG00000008591
ssc_circ_0018643	0	72.7146947419359	8.5646	9.0597e-13	1.9995e-11	ENSSSCG00000003768																								ssc_circ_0014625	ENSSSCG00000008600
ssc_circ_0001221	0	75.5601144151704	8.6171	3.8795e-12	7.9693e-11	ENSSSCG00000022957																								ssc_circ_0014640	ENSSSCG00000008619
ssc_circ_0013321	0	76.2263394893235	8.6325	5.2239e-13	1.1723e-11	ENSSSCG00000013262																								ssc_circ_0014663	ENSSSCG00000008624
ssc_circ_0000807	0	86.2803155337676	8.811	1.4771e-13	3.43e-12	ENSSSCG00000011162																								ssc_circ_0014713	ENSSSCG00000008641
ssc_circ_0007312	0	89.0284056191779	8.8515	1.9408e-08	3.4099e-07	n/a																								ssc_circ_0014728	ENSSSCG00000008642
ssc_circ_0005079	0	89.2543188579876	8.8539	1.9673e-12	4.1695e-11	ENSSSCG00000029482																								ssc_circ_0021982	ENSSSCG00000008812
ssc_circ_0017737	0	97.1672744093583	8.9755	9.855e-14	2.3187e-12	ENSSSCG00000000588																								ssc_circ_0021993	ENSSSCG00000008826
ssc_circ_0014839	0	105.470707687545	9.0997	2.0511e-14	5.119e-13	ENSSSCG00000007815																								ssc_circ_0022012	ENSSSCG00000008829
ssc_circ_0006269	0	118.360368732845	9.2615	1.2189e-14	3.1449e-13	ENSSSCG00000028157																								ssc_circ_0022063	ENSSSCG00000008870
ssc_circ_0007486	0	121.485759713588	9.3019	9.8855e-15	2.5755e-13	ENSSSCG00000015944																								ssc_circ_0022071	ENSSSCG00000008877
ssc_circ_0021247	0	123.127312889502	9.3177	1.4641e-14	3.7416e-13	ENSSSCG00000002296																								ssc_circ_0022090	ENSSSCG00000008887
ssc_circ_0003923	0	123.994475943412	9.3284	4.8016e-14	1.1657e-12	ENSSSCG00000011340																								ssc_circ_0022211	ENSSSCG00000008943
ssc_circ_0002268	0	126.694385803195	9.362	2.5656e-15	6.8514e-14	ENSSSCG00000017748																								ssc_circ_0022269	ENSSSCG00000008987
ssc_circ_0018181	0	127.79074647513	9.3737	7.333e-15	1.9199e-13	ENSSSCG00000026697																								ssc_circ_0022284	ENSSSCG00000009007
ssc_circ_0000616	0	130.441841039574	9.4025	1.9479e-13	4.465e-12	ENSSSCG00000011075																								ssc_circ_0022292	ENSSSCG00000009007
ssc_circ_0017974	0	143.190216231594	9.5402	1.8769e-15	5.0885e-14	ENSSSCG00000000068																								ssc_circ_0022338	ENSSSCG00000009023
ssc_circ_0019853	0	145.926728288943	9.5675	1.2107e-15	3.4035e-14	ENSSSCG00000003580																								ssc_circ_0022402	ENSSSCG00000009047
ssc_circ_0013953	0	147.433542354533	9.5792	6.0419e-15	1.5975e-13	ENSSSCG00000014023																								ssc_circ_0022436	ENSSSCG00000009053
ssc_circ_0019133	0	153.892584670774	9.6407	1.2379e-15	3.4337e-14	ENSSSCG00000002755																								ssc_circ_0021397	ENSSSCG00000009090
ssc_circ_0012861	0	158.133205033617	9.6787	4.696e-16	1.3557e-14	ENSSSCG00000014204																								ssc_circ_0021427	ENSSSCG00000009106
ssc_circ_0000408	0	159.627682656664	9.696	3.1249e-16	9.3241e-15	ENSSSCG00000011018																								ssc_circ_0021490	ENSSSCG00000009134
ssc_circ_0018853	0	160.590275492125	9.7018	2.8307e-16	8.4936e-15	ENSSSCG00000003830																								ssc_circ_0021509	ENSSSCG00000009134
ssc_circ_0019045	0	161.487296987723	9.7093	2.2806e-16	6.8816e-15	ENSSSCG00000003909																								ssc_circ_0021488	ENSSSCG00000009134
ssc_circ_0022292	0	162.509028087441	9.718	4.0824e-16	1.185e-14	ENSSSCG00000009007																								ssc_circ_0021511	ENSSSCG00000009134
ssc_circ_0001987	0	164.185422079696	9.7336	3.5523e-16	1.054e-14	ENSSSCG00000017592																								ssc_circ_0021501	ENSSSCG00000009134
ssc_circ_0014911	0	172.126728921211	9.8027	1.7004e-12	3.6183e-11	ENSSSCG00000007866																								ssc_circ_0021504	ENSSSCG00000009134
ssc_circ_0017899	0	175.575695424334	9.8345	1.2529e-16	3.9596e-15	ENSSSCG00000000755																								ssc_circ_0021673	ENSSSCG00000009222
ssc_circ_0007701	0	176.655888348284	9.8421	1.3253e-16	4.1638e-15	n/a																								ssc_circ_0021701	ENSSSCG00000009230
ssc_circ_0022933	0	181.036578738297	9.8787	8.2426e-17	2.7009e-15	ENSSSCG00000015566																								ssc_circ_0021739	ENSSSCG00000009244
ssc_circ_0001157	0	181.420719839299	9.8788	9.9128e-13	2.1788e-11	ENSSSCG00000029837																								ssc_circ_0021744	ENSSSCG00000009246
ssc_circ_0015292	0	191.45391289197	9.9577	4.8883e-17	1.6318e-15	ENSSSCG00000008169																								ssc_circ_0021756	ENSSSCG00000009256
ssc_circ_0019990	0	207.127874936628	10.07	3.4121e-17	1.1462e-15	ENSSSCG00000003630																								ssc_circ_0021753	ENSSSCG00000009256
ssc_circ_0004885	0	209.139733159596	10.085	2.0011e-17	6.8074e-16	ENSSSCG00000009674																								ssc_circ_0021754	ENSSSCG00000009256
ssc_circ_0000818	0	216.030068311858	10.132	1.878e-16	5.7317e-15	ENSSSCG00000011163																								ssc_circ_0000886	ENSSSCG00000009276
ssc_circ_0008258	0	220.492116183519	10.162	1.1274e-16	3.6274e-15	ENSSSCG00000016848																								ssc_circ_0001369	ENSSSCG00000009319
ssc_circ_0015841	0	226.171289358442	10.199	1.8454e-17	6.3182e-16	ENSSSCG00000006709																								ssc_circ_0001381	ENSSSCG00000009320
ssc_circ_0022153	0	227.412548160703	10.204	5.1976e-17	1.7243e-15	ENSSSCG00000034122																								ssc_circ_0001589	ENSSSCG00000009341
ssc_circ_0010259	0	234.740653337129	10.252	8.7152e-18	3.1032e-16	ENSSSCG00000004636																								ssc_circ_0000956	ENSSSCG00000009379
ssc_circ_0023031	0	236.252547598277	10.258	4.8867e-18	1.7755e-16	ENSSSCG00000015603																								ssc_circ_0000971	ENSSSCG00000009380
ssc_circ_0009366	0	245.628507681138	10.317	2.361e-17	7.9812e-16	ENSSSCG00000016518																								ssc_circ_0000969	ENSSSCG00000009380
ssc_circ_0003226	0	246.065306431452	10.32	9.9051e-17	3.2257e-15	ENSSSCG00000011953																								ssc_circ_0000964	ENSSSCG00000009380
ssc_circ_0013063	0	262.358543626081	10.41	2.7972e-18	1.0447e-16	ENSSSCG00000014285																								ssc_circ_0000998	ENSSSCG00000009395
ssc_circ_0000898	0	273.738356947863	10.473	8.803e-19	3.6167e-17	ENSSSCG00000024635																								ssc_circ_0001010	ENSSSCG00000009400
ssc_circ_0014253	0	286.742780065534	10.538	1.365e-18	5.4005e-17	ENSSSCG00000008475																								ssc_circ_0001026	ENSSSCG00000009401
ssc_circ_0022766	0	297.312195533314	10.593	8.491e-19	3.543e-17	ENSSSCG00000015498																								ssc_circ_0001052	ENSSSCG00000009408
ssc_circ_0003172	0	304.301713306502	10.624	7.2848e-19	3.0879e-17	ENSSSCG00000022081																								ssc_circ_0001173	ENSSSCG00000009435
ssc_circ_0018386	0	304.875826042325	10.627	4.0456e-19	1.7711e-17	ENSSSCG00000031942																								ssc_circ_0001280	ENSSSCG00000009466
ssc_circ_0014941	0	305.654920922715	10.634	2.7922e-19	1.2638e-17	ENSSSCG00000032531																								ssc_circ_0001350	ENSSSCG00000009480
ssc_circ_0016996	0	308.507051287821	10.644	5.7274e-19	2.4669e-17	ENSSSCG00000006331																								ssc_circ_0001342	ENSSSCG00000009480
ssc_circ_0001545	0	310.947692228524	10.656	3.5004e-19	1.5451e-17	ENSSSCG00000009551																								ssc_circ_0001343	ENSSSCG00000009480
ssc_circ_0008106	0	323.735588237572	10.713	2.7776e-19	1.2638e-17	ENSSSCG00000016043																								ssc_circ_0001345	ENSSSCG00000009480
ssc_circ_0002285	0	325.91841233126	10.725	1.6639e-19	7.7955e-18	ENSSSCG00000017790																								ssc_circ_0001346	ENSSSCG00000009480
ssc_circ_0020643	0	337.287453578802	10.774	7.0342e-20	3.4467e-18	ENSSSCG00000001756																								ssc_circ_0001349	ENSSSCG00000009480
ssc_circ_0012590	0	347.25678639127	10.815	1.047e-18	4.2044e-17	ENSSSCG00000004460																								ssc_circ_0001390	ENSSSCG00000009491
ssc_circ_0021206	0	362.674919538671	10.879	6.4931e-19	2.7744e-17	ENSSSCG00000002259																								ssc_circ_0001469	ENSSSCG00000009522
ssc_circ_0000072	0	380.236071572492	10.946	6.1055e-20	3.0764e-18	ENSSSCG00000010862																								ssc_circ_0001499	ENSSSCG00000009528
ssc_circ_0018992	0	401.520754694667	11.024	1.0702e-20	5.8925e-19	ENSSSCG00000021292																								ssc_circ_0001503	ENSSSCG00000009534
ssc_circ_0013064	0	424.745690448101	11.107	7.2186e-20	3.505e-18	ENSSSCG00000014291																								ssc_circ_0001545	ENSSSCG00000009551
ssc_circ_0018733	0	426.161373126631	11.11	7.3085e-21	4.1973e-19	ENSSSCG00000030423																								ssc_circ_0005841	ENSSSCG00000009631
ssc_circ_0024519	0	436.246364851002	11.146	3.7555e-21	2.3055e-19	ENSSSCG00000012424																								ssc_circ_0004885	ENSSSCG00000009674
ssc_circ_0001503	0	444.785656157519	11.173	3.307e-18	1.2266e-16	ENSSSCG00000009534																								ssc_circ_0004980	ENSSSCG00000009682
ssc_circ_0020869	0	448.802624049665	11.185	2.9314e-21	1.8205e-19	ENSSSCG00000001934																								ssc_circ_0005228	ENSSSCG00000009758
ssc_circ_0014432	0	458.372803880273	11.216	1.3996e-20	7.6279e-19	ENSSSCG00000008535																								ssc_circ_0005316	ENSSSCG00000009815
ssc_circ_0014063	0	462.791434872566	11.231	1.9036e-21	1.3378e-19	ENSSSCG00000034795																								ssc_circ_0005402	ENSSSCG00000009856
ssc_circ_0009834	0	474.921853359544	11.269	2.0355e-21	1.4119e-19	ENSSSCG00000016406																								ssc_circ_0005454	ENSSSCG00000009917
ssc_circ_0006299	0	475.869265567317	11.27	2.0721e-21	1.4188e-19	ENSSSCG00000022225																								ssc_circ_0005593	ENSSSCG00000010101
ssc_circ_0023619	0	487.224038873149	11.305	3.9605e-21	2.4037e-19	ENSSSCG00000015310																								ssc_circ_0005630	ENSSSCG00000010144
ssc_circ_0015667	0	502.091311790641	11.346	8.4733e-22	6.4651e-20	ENSSSCG00000008398																								ssc_circ_0005624	ENSSSCG00000010144
ssc_circ_0015595	0	501.911200915196	11.347	4.1863e-20	2.1499e-18	ENSSSCG00000028228																								ssc_circ_0005617	ENSSSCG00000010144
ssc_circ_0001965	0	512.684184317396	11.378	9.0857e-22	6.7398e-20	ENSSSCG00000033228																								ssc_circ_0005677	ENSSSCG00000010156
ssc_circ_0011331	0	512.755740998654	11.378	1.3822e-21	9.8429e-20	ENSSSCG00000004123																								ssc_circ_0005681	ENSSSCG00000010156
ssc_circ_0009835	0	520.949809249326	11.402	8.9593e-22	6.7397e-20	ENSSSCG00000016406																								ssc_circ_0005710	ENSSSCG00000010180
ssc_circ_0007539	0	532.805608071593	11.432	5.752e-22	4.8002e-20	ENSSSCG00000015955																								ssc_circ_0005784	ENSSSCG00000010211
ssc_circ_0011546	0	536.790985091493	11.444	5.673e-20	2.8857e-18	ENSSSCG00000005271																								ssc_circ_0005786	ENSSSCG00000010212
ssc_circ_0011901	0	561.905387448648	11.51	1.0947e-21	7.9007e-20	ENSSSCG00000020743																								ssc_circ_0005790	ENSSSCG00000010212
ssc_circ_0012622	0	571.554258233841	11.534	1.4662e-22	1.3502e-20	ENSSSCG00000020702																								ssc_circ_0005810	ENSSSCG00000010226
ssc_circ_0001968	0	576.23773361432	11.547	1.5501e-22	1.4032e-20	ENSSSCG00000033228																								ssc_circ_0005813	ENSSSCG00000010226
ssc_circ_0012035	0	596.700332066587	11.597	8.734e-19	3.6161e-17	ENSSSCG00000005751																								ssc_circ_0005917	ENSSSCG00000010243
ssc_circ_0022894	0	748.100218781938	11.924	5.5056e-24	5.8811e-22	ENSSSCG00000026806																								ssc_circ_0005930	ENSSSCG00000010246
ssc_circ_0001499	0	765.278141029621	11.955	4.3103e-24	4.7962e-22	ENSSSCG00000009528																								ssc_circ_0005931	ENSSSCG00000010246
ssc_circ_0009207	0	793.481425111351	12.008	1.0224e-21	7.48e-20	ENSSSCG00000025534																								ssc_circ_0005941	ENSSSCG00000010253
ssc_circ_0017682	0	853.003940466848	12.113	1.2676e-24	1.6379e-22	ENSSSCG00000000571																								ssc_circ_0005966	ENSSSCG00000010288
ssc_circ_0012115	0	884.26407528843	12.165	6.5679e-22	5.315e-20	ENSSSCG00000004207																								ssc_circ_0005983	ENSSSCG00000010290
ssc_circ_0008526	0	1100.97856521914	12.48	2.0933e-24	2.4305e-22	ENSSSCG00000016954																								ssc_circ_0005989	ENSSSCG00000010292
ssc_circ_0000576	0	1296.11336795214	12.717	4.1706e-27	6.75e-25	ENSSSCG00000011068																								ssc_circ_0005988	ENSSSCG00000010292
ssc_circ_0019659	0	2229.31996105018	13.499	7.6328e-29	1.7725e-26	ENSSSCG00000003401																								ssc_circ_0006010	ENSSSCG00000010301
ssc_circ_0001740	0	2276.01260264633	13.528	2.7074e-30	7.2301e-28	ENSSSCG00000017277																								ssc_circ_0006011	ENSSSCG00000010301
ssc_circ_0006434	0	2597.09039127129	13.719	4.6943e-23	4.643e-21	ENSSSCG00000016156																								ssc_circ_0006040	ENSSSCG00000010319
ssc_circ_0008366	0	2794.26010276112	13.824	1.8182e-30	5.111e-28	ENSSSCG00000016877																								ssc_circ_0006041	ENSSSCG00000010319
ssc_circ_0021673	0	3754.09911999511	14.25	1.2182e-31	4.0665e-29	ENSSSCG00000009222																								ssc_circ_0006057	ENSSSCG00000010327
ssc_circ_0007627	0	13885.9298439513	16.137	2.0618e-42	2.2024e-39	n/a																								ssc_circ_0006087	ENSSSCG00000010359
ssc_circ_0005617	0	15199.5169255462	16.268	1.4416e-35	8.5553e-33	ENSSSCG00000010144																								ssc_circ_0006102	ENSSSCG00000010360
ssc_circ_0007358	0	21343.1963059903	16.757	1.1693e-45	2.0818e-42	ENSSSCG00000016397																								ssc_circ_0006095	ENSSSCG00000010360
ssc_circ_0018119	0	57832.1885030211	18.196	1.8464e-50	9.8615e-47	ENSSSCG00000000866																								ssc_circ_0006110	ENSSSCG00000010360
																														ssc_circ_0006107	ENSSSCG00000010360
																														ssc_circ_0006105	ENSSSCG00000010360
																														ssc_circ_0006180	ENSSSCG00000010438
																														ssc_circ_0004819	ENSSSCG00000010548
																														ssc_circ_0004837	ENSSSCG00000010566
																														ssc_circ_0004846	ENSSSCG00000010569
																														ssc_circ_0004911	ENSSSCG00000010627
																														ssc_circ_0005018	ENSSSCG00000010688
																														ssc_circ_0000059	ENSSSCG00000010861
																														ssc_circ_0000072	ENSSSCG00000010862
																														ssc_circ_0000081	ENSSSCG00000010863
																														ssc_circ_0000119	ENSSSCG00000010872
																														ssc_circ_0000134	ENSSSCG00000010877
																														ssc_circ_0000138	ENSSSCG00000010882
																														ssc_circ_0000151	ENSSSCG00000010897
																														ssc_circ_0000169	ENSSSCG00000010900
																														ssc_circ_0000231	ENSSSCG00000010931
																														ssc_circ_0000263	ENSSSCG00000010941
																														ssc_circ_0000288	ENSSSCG00000010952
																														ssc_circ_0000358	ENSSSCG00000010987
																														ssc_circ_0000408	ENSSSCG00000011018
																														ssc_circ_0000413	ENSSSCG00000011022
																														ssc_circ_0000459	ENSSSCG00000011025
																														ssc_circ_0000576	ENSSSCG00000011068
																														ssc_circ_0000569	ENSSSCG00000011068
																														ssc_circ_0000616	ENSSSCG00000011075
																														ssc_circ_0000682	ENSSSCG00000011103
																														ssc_circ_0000692	ENSSSCG00000011103
																														ssc_circ_0000731	ENSSSCG00000011112
																														ssc_circ_0000807	ENSSSCG00000011162
																														ssc_circ_0000818	ENSSSCG00000011163
																														ssc_circ_0000815	ENSSSCG00000011163
																														ssc_circ_0000824	ENSSSCG00000011166
																														ssc_circ_0000234	ENSSSCG00000011171
																														ssc_circ_0003219	ENSSSCG00000011183
																														ssc_circ_0003151	ENSSSCG00000011183
																														ssc_circ_0003838	ENSSSCG00000011194
																														ssc_circ_0003840	ENSSSCG00000011194
																														ssc_circ_0003361	ENSSSCG00000011229
																														ssc_circ_0003359	ENSSSCG00000011229
																														ssc_circ_0003360	ENSSSCG00000011229
																														ssc_circ_0003429	ENSSSCG00000011235
																														ssc_circ_0003467	ENSSSCG00000011236
																														ssc_circ_0003740	ENSSSCG00000011253
																														ssc_circ_0003743	ENSSSCG00000011258
																														ssc_circ_0003781	ENSSSCG00000011278
																														ssc_circ_0003799	ENSSSCG00000011295
																														ssc_circ_0003923	ENSSSCG00000011340
																														ssc_circ_0003948	ENSSSCG00000011367
																														ssc_circ_0003952	ENSSSCG00000011367
																														ssc_circ_0003958	ENSSSCG00000011379
																														ssc_circ_0003979	ENSSSCG00000011394
																														ssc_circ_0003978	ENSSSCG00000011394
																														ssc_circ_0003984	ENSSSCG00000011394
																														ssc_circ_0003981	ENSSSCG00000011394
																														ssc_circ_0003980	ENSSSCG00000011394
																														ssc_circ_0003983	ENSSSCG00000011394
																														ssc_circ_0004183	ENSSSCG00000011491
																														ssc_circ_0004214	ENSSSCG00000011497
																														ssc_circ_0004220	ENSSSCG00000011499
																														ssc_circ_0004270	ENSSSCG00000011532
																														ssc_circ_0004288	ENSSSCG00000011542
																														ssc_circ_0004307	ENSSSCG00000011562
																														ssc_circ_0004341	ENSSSCG00000011592
																														ssc_circ_0004450	ENSSSCG00000011653
																														ssc_circ_0004505	ENSSSCG00000011672
																														ssc_circ_0004504	ENSSSCG00000011672
																														ssc_circ_0002617	ENSSSCG00000011731
																														ssc_circ_0004674	ENSSSCG00000011733
																														ssc_circ_0002748	ENSSSCG00000011765
																														ssc_circ_0002747	ENSSSCG00000011765
																														ssc_circ_0002731	ENSSSCG00000011765
																														ssc_circ_0002744	ENSSSCG00000011765
																														ssc_circ_0002772	ENSSSCG00000011772
																														ssc_circ_0002951	ENSSSCG00000011833
																														ssc_circ_0002988	ENSSSCG00000011845
																														ssc_circ_0002994	ENSSSCG00000011848
																														ssc_circ_0003000	ENSSSCG00000011853
																														ssc_circ_0003026	ENSSSCG00000011857
																														ssc_circ_0003048	ENSSSCG00000011858
																														ssc_circ_0003112	ENSSSCG00000011894
																														ssc_circ_0003144	ENSSSCG00000011917
																														ssc_circ_0003142	ENSSSCG00000011917
																														ssc_circ_0003147	ENSSSCG00000011918
																														ssc_circ_0003226	ENSSSCG00000011953
																														ssc_circ_0003353	ENSSSCG00000012000
																														ssc_circ_0003368	ENSSSCG00000012007
																														ssc_circ_0003541	ENSSSCG00000012055
																														ssc_circ_0003542	ENSSSCG00000012055
																														ssc_circ_0003544	ENSSSCG00000012055
																														ssc_circ_0003545	ENSSSCG00000012055
																														ssc_circ_0024586	ENSSSCG00000012108
																														ssc_circ_0024668	ENSSSCG00000012117
																														ssc_circ_0024307	ENSSSCG00000012174
																														ssc_circ_0024398	ENSSSCG00000012250
																														ssc_circ_0024399	ENSSSCG00000012250
																														ssc_circ_0024428	ENSSSCG00000012266
																														ssc_circ_0024519	ENSSSCG00000012424
																														ssc_circ_0024520	ENSSSCG00000012424
																														ssc_circ_0024157	ENSSSCG00000012659
																														ssc_circ_0024187	ENSSSCG00000012700
																														ssc_circ_0024212	ENSSSCG00000012713
																														ssc_circ_0024227	ENSSSCG00000012743
																														ssc_circ_0024231	ENSSSCG00000012743
																														ssc_circ_0024241	ENSSSCG00000012818
																														ssc_circ_0013749	ENSSSCG00000012836
																														ssc_circ_0013741	ENSSSCG00000012836
																														ssc_circ_0013563	ENSSSCG00000012884
																														ssc_circ_0013550	ENSSSCG00000012884
																														ssc_circ_0013544	ENSSSCG00000012884
																														ssc_circ_0013558	ENSSSCG00000012884
																														ssc_circ_0014036	ENSSSCG00000013054
																														ssc_circ_0013302	ENSSSCG00000013241
																														ssc_circ_0013321	ENSSSCG00000013262
																														ssc_circ_0013326	ENSSSCG00000013262
																														ssc_circ_0013468	ENSSSCG00000013366
																														ssc_circ_0013579	ENSSSCG00000013392
																														ssc_circ_0013610	ENSSSCG00000013399
																														ssc_circ_0013628	ENSSSCG00000013402
																														ssc_circ_0013633	ENSSSCG00000013402
																														ssc_circ_0013632	ENSSSCG00000013402
																														ssc_circ_0013636	ENSSSCG00000013402
																														ssc_circ_0013635	ENSSSCG00000013402
																														ssc_circ_0013645	ENSSSCG00000013402
																														ssc_circ_0013799	ENSSSCG00000013742
																														ssc_circ_0013746	ENSSSCG00000013895
																														ssc_circ_0013953	ENSSSCG00000014023
																														ssc_circ_0013992	ENSSSCG00000014057
																														ssc_circ_0014052	ENSSSCG00000014094
																														ssc_circ_0014076	ENSSSCG00000014113
																														ssc_circ_0014086	ENSSSCG00000014113
																														ssc_circ_0014106	ENSSSCG00000014116
																														ssc_circ_0014120	ENSSSCG00000014121
																														ssc_circ_0014201	ENSSSCG00000014146
																														ssc_circ_0012861	ENSSSCG00000014204
																														ssc_circ_0012965	ENSSSCG00000014240
																														ssc_circ_0012993	ENSSSCG00000014255
																														ssc_circ_0013046	ENSSSCG00000014269
																														ssc_circ_0013063	ENSSSCG00000014285
																														ssc_circ_0013064	ENSSSCG00000014291
																														ssc_circ_0013077	ENSSSCG00000014296
																														ssc_circ_0013110	ENSSSCG00000014304
																														ssc_circ_0013128	ENSSSCG00000014307
																														ssc_circ_0013127	ENSSSCG00000014307
																														ssc_circ_0013131	ENSSSCG00000014319
																														ssc_circ_0013136	ENSSSCG00000014324
																														ssc_circ_0013138	ENSSSCG00000014324
																														ssc_circ_0013177	ENSSSCG00000014351
																														ssc_circ_0013202	ENSSSCG00000014394
																														ssc_circ_0013216	ENSSSCG00000014399
																														ssc_circ_0013215	ENSSSCG00000014399
																														ssc_circ_0013242	ENSSSCG00000014414
																														ssc_circ_0023224	ENSSSCG00000014578
																														ssc_circ_0023526	ENSSSCG00000014794
																														ssc_circ_0023706	ENSSSCG00000014820
																														ssc_circ_0023755	ENSSSCG00000014828
																														ssc_circ_0023804	ENSSSCG00000014838
																														ssc_circ_0023786	ENSSSCG00000014840
																														ssc_circ_0022665	ENSSSCG00000014868
																														ssc_circ_0023069	ENSSSCG00000014901
																														ssc_circ_0023119	ENSSSCG00000014913
																														ssc_circ_0023115	ENSSSCG00000014913
																														ssc_circ_0023096	ENSSSCG00000014913
																														ssc_circ_0023093	ENSSSCG00000014913
																														ssc_circ_0023105	ENSSSCG00000014913
																														ssc_circ_0023102	ENSSSCG00000014913
																														ssc_circ_0023181	ENSSSCG00000014934
																														ssc_circ_0023375	ENSSSCG00000015056
																														ssc_circ_0023619	ENSSSCG00000015310
																														ssc_circ_0023603	ENSSSCG00000015310
																														ssc_circ_0023602	ENSSSCG00000015310
																														ssc_circ_0023607	ENSSSCG00000015310
																														ssc_circ_0023648	ENSSSCG00000015314
																														ssc_circ_0023785	ENSSSCG00000015362
																														ssc_circ_0023819	ENSSSCG00000015368
																														ssc_circ_0022653	ENSSSCG00000015428
																														ssc_circ_0022686	ENSSSCG00000015443
																														ssc_circ_0022766	ENSSSCG00000015498
																														ssc_circ_0022908	ENSSSCG00000015558
																														ssc_circ_0022933	ENSSSCG00000015566
																														ssc_circ_0022940	ENSSSCG00000015568
																														ssc_circ_0022953	ENSSSCG00000015569
																														ssc_circ_0023011	ENSSSCG00000015589
																														ssc_circ_0023030	ENSSSCG00000015603
																														ssc_circ_0023031	ENSSSCG00000015603
																														ssc_circ_0006928	ENSSSCG00000015668
																														ssc_circ_0007528	ENSSSCG00000015670
																														ssc_circ_0007524	ENSSSCG00000015670
																														ssc_circ_0006767	ENSSSCG00000015695
																														ssc_circ_0006798	ENSSSCG00000015720
																														ssc_circ_0006835	ENSSSCG00000015743
																														ssc_circ_0006837	ENSSSCG00000015743
																														ssc_circ_0006871	ENSSSCG00000015743
																														ssc_circ_0006876	ENSSSCG00000015743
																														ssc_circ_0006958	ENSSSCG00000015784
																														ssc_circ_0007119	ENSSSCG00000015857
																														ssc_circ_0007129	ENSSSCG00000015857
																														ssc_circ_0007171	ENSSSCG00000015867
																														ssc_circ_0007164	ENSSSCG00000015867
																														ssc_circ_0007218	ENSSSCG00000015874
																														ssc_circ_0007215	ENSSSCG00000015874
																														ssc_circ_0007260	ENSSSCG00000015882
																														ssc_circ_0007264	ENSSSCG00000015882
																														ssc_circ_0007428	ENSSSCG00000015940
																														ssc_circ_0007458	ENSSSCG00000015940
																														ssc_circ_0007451	ENSSSCG00000015940
																														ssc_circ_0007447	ENSSSCG00000015940
																														ssc_circ_0007430	ENSSSCG00000015940
																														ssc_circ_0007431	ENSSSCG00000015940
																														ssc_circ_0007429	ENSSSCG00000015940
																														ssc_circ_0007486	ENSSSCG00000015944
																														ssc_circ_0007532	ENSSSCG00000015949
																														ssc_circ_0007539	ENSSSCG00000015955
																														ssc_circ_0007583	ENSSSCG00000015976
																														ssc_circ_0008049	ENSSSCG00000016026
																														ssc_circ_0008060	ENSSSCG00000016027
																														ssc_circ_0008059	ENSSSCG00000016027
																														ssc_circ_0008098	ENSSSCG00000016036
																														ssc_circ_0008097	ENSSSCG00000016036
																														ssc_circ_0008106	ENSSSCG00000016043
																														ssc_circ_0008129	ENSSSCG00000016053
																														ssc_circ_0006217	ENSSSCG00000016082
																														ssc_circ_0006215	ENSSSCG00000016082
																														ssc_circ_0006232	ENSSSCG00000016090
																														ssc_circ_0006335	ENSSSCG00000016118
																														ssc_circ_0006337	ENSSSCG00000016118
																														ssc_circ_0006378	ENSSSCG00000016127
																														ssc_circ_0006381	ENSSSCG00000016127
																														ssc_circ_0017314	ENSSSCG00000016138
																														ssc_circ_0006434	ENSSSCG00000016156
																														ssc_circ_0006432	ENSSSCG00000016156
																														ssc_circ_0006512	ENSSSCG00000016230
																														ssc_circ_0006534	ENSSSCG00000016234
																														ssc_circ_0006603	ENSSSCG00000016291
																														ssc_circ_0007543	ENSSSCG00000016395
																														ssc_circ_0007366	ENSSSCG00000016397
																														ssc_circ_0007361	ENSSSCG00000016397
																														ssc_circ_0007363	ENSSSCG00000016397
																														ssc_circ_0007390	ENSSSCG00000016397
																														ssc_circ_0007358	ENSSSCG00000016397
																														ssc_circ_0009834	ENSSSCG00000016406
																														ssc_circ_0009835	ENSSSCG00000016406
																														ssc_circ_0009491	ENSSSCG00000016412
																														ssc_circ_0009764	ENSSSCG00000016430
																														ssc_circ_0009818	ENSSSCG00000016432
																														ssc_circ_0009366	ENSSSCG00000016518
																														ssc_circ_0009456	ENSSSCG00000016549
																														ssc_circ_0009451	ENSSSCG00000016549
																														ssc_circ_0009498	ENSSSCG00000016564
																														ssc_circ_0009530	ENSSSCG00000016597
																														ssc_circ_0009547	ENSSSCG00000016618
																														ssc_circ_0009578	ENSSSCG00000016646
																														ssc_circ_0009676	ENSSSCG00000016692
																														ssc_circ_0009707	ENSSSCG00000016717
																														ssc_circ_0009706	ENSSSCG00000016717
																														ssc_circ_0009717	ENSSSCG00000016726
																														ssc_circ_0008231	ENSSSCG00000016845
																														ssc_circ_0008252	ENSSSCG00000016846
																														ssc_circ_0008250	ENSSSCG00000016846
																														ssc_circ_0008256	ENSSSCG00000016848
																														ssc_circ_0008258	ENSSSCG00000016848
																														ssc_circ_0008322	ENSSSCG00000016863
																														ssc_circ_0008366	ENSSSCG00000016877
																														ssc_circ_0008400	ENSSSCG00000016912
																														ssc_circ_0008402	ENSSSCG00000016912
																														ssc_circ_0008403	ENSSSCG00000016912
																														ssc_circ_0008426	ENSSSCG00000016916
																														ssc_circ_0008429	ENSSSCG00000016920
																														ssc_circ_0008528	ENSSSCG00000016954
																														ssc_circ_0008530	ENSSSCG00000016954
																														ssc_circ_0008525	ENSSSCG00000016954
																														ssc_circ_0008526	ENSSSCG00000016954
																														ssc_circ_0008619	ENSSSCG00000016986
																														ssc_circ_0008659	ENSSSCG00000017043
																														ssc_circ_0008689	ENSSSCG00000017073
																														ssc_circ_0001914	ENSSSCG00000017155
																														ssc_circ_0001606	ENSSSCG00000017255
																														ssc_circ_0001656	ENSSSCG00000017259
																														ssc_circ_0001660	ENSSSCG00000017260
																														ssc_circ_0001690	ENSSSCG00000017268
																														ssc_circ_0001740	ENSSSCG00000017277
																														ssc_circ_0001776	ENSSSCG00000017301
																														ssc_circ_0001788	ENSSSCG00000017308
																														ssc_circ_0001798	ENSSSCG00000017308
																														ssc_circ_0001844	ENSSSCG00000017366
																														ssc_circ_0001924	ENSSSCG00000017513
																														ssc_circ_0001937	ENSSSCG00000017514
																														ssc_circ_0001987	ENSSSCG00000017592
																														ssc_circ_0002055	ENSSSCG00000017668
																														ssc_circ_0002051	ENSSSCG00000017668
																														ssc_circ_0002074	ENSSSCG00000017670
																														ssc_circ_0002072	ENSSSCG00000017670
																														ssc_circ_0002070	ENSSSCG00000017670
																														ssc_circ_0002092	ENSSSCG00000017672
																														ssc_circ_0002212	ENSSSCG00000017732
																														ssc_circ_0002238	ENSSSCG00000017735
																														ssc_circ_0002268	ENSSSCG00000017748
																														ssc_circ_0002285	ENSSSCG00000017790
																														ssc_circ_0002383	ENSSSCG00000017877
																														ssc_circ_0002382	ENSSSCG00000017877
																														ssc_circ_0002402	ENSSSCG00000017895
																														ssc_circ_0002504	ENSSSCG00000018016
																														ssc_circ_0009745	ENSSSCG00000020663
																														ssc_circ_0012635	ENSSSCG00000020702
																														ssc_circ_0012632	ENSSSCG00000020702
																														ssc_circ_0012633	ENSSSCG00000020702
																														ssc_circ_0012622	ENSSSCG00000020702
																														ssc_circ_0013658	ENSSSCG00000020720
																														ssc_circ_0013655	ENSSSCG00000020720
																														ssc_circ_0011901	ENSSSCG00000020743
																														ssc_circ_0022309	ENSSSCG00000020879
																														ssc_circ_0003478	ENSSSCG00000021023
																														ssc_circ_0012662	ENSSSCG00000021072
																														ssc_circ_0024508	ENSSSCG00000021200
																														ssc_circ_0004486	ENSSSCG00000021203
																														ssc_circ_0004497	ENSSSCG00000021203
																														ssc_circ_0018992	ENSSSCG00000021292
																														ssc_circ_0018997	ENSSSCG00000021292
																														ssc_circ_0018995	ENSSSCG00000021292
																														ssc_circ_0018994	ENSSSCG00000021292
																														ssc_circ_0001831	ENSSSCG00000021306
																														ssc_circ_0024310	ENSSSCG00000021322
																														ssc_circ_0007407	ENSSSCG00000021343
																														ssc_circ_0022832	ENSSSCG00000021464
																														ssc_circ_0021654	ENSSSCG00000021712
																														ssc_circ_0000338	ENSSSCG00000021761
																														ssc_circ_0003240	ENSSSCG00000021791
																														ssc_circ_0018409	ENSSSCG00000021893
																														ssc_circ_0016233	ENSSSCG00000022032
																														ssc_circ_0003172	ENSSSCG00000022081
																														ssc_circ_0003178	ENSSSCG00000022081
																														ssc_circ_0003175	ENSSSCG00000022081
																														ssc_circ_0003174	ENSSSCG00000022081
																														ssc_circ_0003176	ENSSSCG00000022081
																														ssc_circ_0001006	ENSSSCG00000022159
																														ssc_circ_0021933	ENSSSCG00000022168
																														ssc_circ_0006299	ENSSSCG00000022225
																														ssc_circ_0016934	ENSSSCG00000022396
																														ssc_circ_0021833	ENSSSCG00000022446
																														ssc_circ_0016201	ENSSSCG00000022534
																														ssc_circ_0003400	ENSSSCG00000022618
																														ssc_circ_0017574	ENSSSCG00000022636
																														ssc_circ_0006459	ENSSSCG00000022758
																														ssc_circ_0019919	ENSSSCG00000022801
																														ssc_circ_0006421	ENSSSCG00000022830
																														ssc_circ_0006425	ENSSSCG00000022830
																														ssc_circ_0006420	ENSSSCG00000022830
																														ssc_circ_0006417	ENSSSCG00000022830
																														ssc_circ_0001221	ENSSSCG00000022957
																														ssc_circ_0007608	ENSSSCG00000023133
																														ssc_circ_0024500	ENSSSCG00000023245
																														ssc_circ_0024268	ENSSSCG00000023334
																														ssc_circ_0011097	ENSSSCG00000023408
																														ssc_circ_0003510	ENSSSCG00000023674
																														ssc_circ_0015374	ENSSSCG00000023710
																														ssc_circ_0023445	ENSSSCG00000023728
																														ssc_circ_0023941	ENSSSCG00000023784
																														ssc_circ_0000388	ENSSSCG00000023807
																														ssc_circ_0001688	ENSSSCG00000023992
																														ssc_circ_0002547	ENSSSCG00000024030
																														ssc_circ_0002338	ENSSSCG00000024108
																														ssc_circ_0021540	ENSSSCG00000024168
																														ssc_circ_0004098	ENSSSCG00000024201
																														ssc_circ_0004107	ENSSSCG00000024201
																														ssc_circ_0004103	ENSSSCG00000024201
																														ssc_circ_0017596	ENSSSCG00000024232
																														ssc_circ_0004331	ENSSSCG00000024453
																														ssc_circ_0004326	ENSSSCG00000024453
																														ssc_circ_0022225	ENSSSCG00000024592
																														ssc_circ_0023261	ENSSSCG00000024628
																														ssc_circ_0000898	ENSSSCG00000024635
																														ssc_circ_0003154	ENSSSCG00000024663
																														ssc_circ_0003152	ENSSSCG00000024663
																														ssc_circ_0003153	ENSSSCG00000024663
																														ssc_circ_0022825	ENSSSCG00000024674
																														ssc_circ_0019206	ENSSSCG00000024750
																														ssc_circ_0019207	ENSSSCG00000024750
																														ssc_circ_0017550	ENSSSCG00000024864
																														ssc_circ_0017544	ENSSSCG00000024864
																														ssc_circ_0017545	ENSSSCG00000024864
																														ssc_circ_0017260	ENSSSCG00000024881
																														ssc_circ_0019848	ENSSSCG00000024927
																														ssc_circ_0019591	ENSSSCG00000025353
																														ssc_circ_0018440	ENSSSCG00000025478
																														ssc_circ_0009207	ENSSSCG00000025534
																														ssc_circ_0002909	ENSSSCG00000025592
																														ssc_circ_0009591	ENSSSCG00000025602
																														ssc_circ_0012552	ENSSSCG00000025703
																														ssc_circ_0010648	ENSSSCG00000025744
																														ssc_circ_0014795	ENSSSCG00000025794
																														ssc_circ_0002205	ENSSSCG00000025796
																														ssc_circ_0019363	ENSSSCG00000025912
																														ssc_circ_0002803	ENSSSCG00000025942
																														ssc_circ_0002792	ENSSSCG00000025942
																														ssc_circ_0002791	ENSSSCG00000025942
																														ssc_circ_0002798	ENSSSCG00000025942
																														ssc_circ_0005155	ENSSSCG00000026044
																														ssc_circ_0005156	ENSSSCG00000026044
																														ssc_circ_0000314	ENSSSCG00000026087
																														ssc_circ_0000306	ENSSSCG00000026087
																														ssc_circ_0000308	ENSSSCG00000026087
																														ssc_circ_0000325	ENSSSCG00000026087
																														ssc_circ_0022151	ENSSSCG00000026129
																														ssc_circ_0023288	ENSSSCG00000026153
																														ssc_circ_0021647	ENSSSCG00000026196
																														ssc_circ_0014448	ENSSSCG00000026465
																														ssc_circ_0001560	ENSSSCG00000026536
																														ssc_circ_0001558	ENSSSCG00000026536
																														ssc_circ_0015020	ENSSSCG00000026569
																														ssc_circ_0015016	ENSSSCG00000026569
																														ssc_circ_0002118	ENSSSCG00000026665
																														ssc_circ_0018181	ENSSSCG00000026697
																														ssc_circ_0000921	ENSSSCG00000026744
																														ssc_circ_0022894	ENSSSCG00000026806
																														ssc_circ_0001423	ENSSSCG00000026863
																														ssc_circ_0010094	ENSSSCG00000026960
																														ssc_circ_0010096	ENSSSCG00000026960
																														ssc_circ_0001409	ENSSSCG00000026996
																														ssc_circ_0003006	ENSSSCG00000027139
																														ssc_circ_0009607	ENSSSCG00000027389
																														ssc_circ_0008984	ENSSSCG00000027410
																														ssc_circ_0009212	ENSSSCG00000027444
																														ssc_circ_0020756	ENSSSCG00000027457
																														ssc_circ_0008184	ENSSSCG00000027681
																														ssc_circ_0010943	ENSSSCG00000027765
																														ssc_circ_0020540	ENSSSCG00000027778
																														ssc_circ_0014803	ENSSSCG00000027946
																														ssc_circ_0018515	ENSSSCG00000028047
																														ssc_circ_0024362	ENSSSCG00000028148
																														ssc_circ_0024352	ENSSSCG00000028148
																														ssc_circ_0024375	ENSSSCG00000028148
																														ssc_circ_0024384	ENSSSCG00000028148
																														ssc_circ_0024358	ENSSSCG00000028148
																														ssc_circ_0024330	ENSSSCG00000028148
																														ssc_circ_0006269	ENSSSCG00000028157
																														ssc_circ_0020233	ENSSSCG00000028225
																														ssc_circ_0020234	ENSSSCG00000028225
																														ssc_circ_0015595	ENSSSCG00000028228
																														ssc_circ_0005802	ENSSSCG00000028327
																														ssc_circ_0005800	ENSSSCG00000028327
																														ssc_circ_0011267	ENSSSCG00000028406
																														ssc_circ_0011265	ENSSSCG00000028406
																														ssc_circ_0011270	ENSSSCG00000028406
																														ssc_circ_0012944	ENSSSCG00000028431
																														ssc_circ_0010526	ENSSSCG00000028771
																														ssc_circ_0010525	ENSSSCG00000028771
																														ssc_circ_0010530	ENSSSCG00000028771
																														ssc_circ_0010520	ENSSSCG00000028771
																														ssc_circ_0008556	ENSSSCG00000028786
																														ssc_circ_0020106	ENSSSCG00000028805
																														ssc_circ_0020109	ENSSSCG00000028805
																														ssc_circ_0016879	ENSSSCG00000028902
																														ssc_circ_0016881	ENSSSCG00000028902
																														ssc_circ_0016878	ENSSSCG00000028902
																														ssc_circ_0022567	ENSSSCG00000028979
																														ssc_circ_0021884	ENSSSCG00000028983
																														ssc_circ_0018361	ENSSSCG00000029030
																														ssc_circ_0018367	ENSSSCG00000029030
																														ssc_circ_0018377	ENSSSCG00000029030
																														ssc_circ_0018368	ENSSSCG00000029030
																														ssc_circ_0022624	ENSSSCG00000029082
																														ssc_circ_0022622	ENSSSCG00000029082
																														ssc_circ_0022631	ENSSSCG00000029082
																														ssc_circ_0011950	ENSSSCG00000029169
																														ssc_circ_0011947	ENSSSCG00000029169
																														ssc_circ_0011949	ENSSSCG00000029169
																														ssc_circ_0017304	ENSSSCG00000029196
																														ssc_circ_0023276	ENSSSCG00000029198
																														ssc_circ_0023277	ENSSSCG00000029198
																														ssc_circ_0021572	ENSSSCG00000029227
																														ssc_circ_0003926	ENSSSCG00000029251
																														ssc_circ_0002467	ENSSSCG00000029441
																														ssc_circ_0001416	ENSSSCG00000029456
																														ssc_circ_0005079	ENSSSCG00000029482
																														ssc_circ_0021751	ENSSSCG00000029507
																														ssc_circ_0018460	ENSSSCG00000029518
																														ssc_circ_0008131	ENSSSCG00000029547
																														ssc_circ_0019211	ENSSSCG00000029578
																														ssc_circ_0019218	ENSSSCG00000029578
																														ssc_circ_0023405	ENSSSCG00000029649
																														ssc_circ_0001157	ENSSSCG00000029837
																														ssc_circ_0022471	ENSSSCG00000029920
																														ssc_circ_0022473	ENSSSCG00000029920
																														ssc_circ_0022472	ENSSSCG00000029920
																														ssc_circ_0022480	ENSSSCG00000029920
																														ssc_circ_0022465	ENSSSCG00000029920
																														ssc_circ_0021794	ENSSSCG00000029983
																														ssc_circ_0009226	ENSSSCG00000030108
																														ssc_circ_0004750	ENSSSCG00000030130
																														ssc_circ_0017160	ENSSSCG00000030291
																														ssc_circ_0018733	ENSSSCG00000030423
																														ssc_circ_0018730	ENSSSCG00000030423
																														ssc_circ_0024192	ENSSSCG00000030460
																														ssc_circ_0024193	ENSSSCG00000030460
																														ssc_circ_0024194	ENSSSCG00000030460
																														ssc_circ_0003273	ENSSSCG00000030486
																														ssc_circ_0010501	ENSSSCG00000030560
																														ssc_circ_0018030	ENSSSCG00000030685
																														ssc_circ_0018028	ENSSSCG00000030685
																														ssc_circ_0018025	ENSSSCG00000030685
																														ssc_circ_0016214	ENSSSCG00000030801
																														ssc_circ_0021582	ENSSSCG00000030957
																														ssc_circ_0017409	ENSSSCG00000031103
																														ssc_circ_0019408	ENSSSCG00000031169
																														ssc_circ_0004392	ENSSSCG00000031557
																														ssc_circ_0022034	ENSSSCG00000031636
																														ssc_circ_0001461	ENSSSCG00000031808
																														ssc_circ_0001458	ENSSSCG00000031808
																														ssc_circ_0018386	ENSSSCG00000031942
																														ssc_circ_0017774	ENSSSCG00000032097
																														ssc_circ_0017775	ENSSSCG00000032097
																														ssc_circ_0013888	ENSSSCG00000032170
																														ssc_circ_0004121	ENSSSCG00000032357
																														ssc_circ_0004118	ENSSSCG00000032357
																														ssc_circ_0020909	ENSSSCG00000032377
																														ssc_circ_0009883	ENSSSCG00000032390
																														ssc_circ_0014939	ENSSSCG00000032531
																														ssc_circ_0014941	ENSSSCG00000032531
																														ssc_circ_0017469	ENSSSCG00000032595
																														ssc_circ_0011496	ENSSSCG00000032999
																														ssc_circ_0015721	ENSSSCG00000033106
																														ssc_circ_0004448	ENSSSCG00000033185
																														ssc_circ_0001980	ENSSSCG00000033228
																														ssc_circ_0001965	ENSSSCG00000033228
																														ssc_circ_0001968	ENSSSCG00000033228
																														ssc_circ_0001970	ENSSSCG00000033228
																														ssc_circ_0001974	ENSSSCG00000033228
																														ssc_circ_0017323	ENSSSCG00000033368
																														ssc_circ_0019633	ENSSSCG00000033497
																														ssc_circ_0019342	ENSSSCG00000033527
																														ssc_circ_0019244	ENSSSCG00000033591
																														ssc_circ_0005652	ENSSSCG00000033692
																														ssc_circ_0005651	ENSSSCG00000033692
																														ssc_circ_0005650	ENSSSCG00000033692
																														ssc_circ_0005658	ENSSSCG00000033692
																														ssc_circ_0014533	ENSSSCG00000033753
																														ssc_circ_0014532	ENSSSCG00000033753
																														ssc_circ_0013582	ENSSSCG00000033786
																														ssc_circ_0018560	ENSSSCG00000033842
																														ssc_circ_0008024	ENSSSCG00000033987
																														ssc_circ_0000754	ENSSSCG00000034086
																														ssc_circ_0015229	ENSSSCG00000034105
																														ssc_circ_0022153	ENSSSCG00000034122
																														ssc_circ_0013509	ENSSSCG00000034191
																														ssc_circ_0000873	ENSSSCG00000034348
																														ssc_circ_0003970	ENSSSCG00000034357
																														ssc_circ_0003968	ENSSSCG00000034357
																														ssc_circ_0005340	ENSSSCG00000034386
																														ssc_circ_0005337	ENSSSCG00000034386
																														ssc_circ_0005343	ENSSSCG00000034386
																														ssc_circ_0019724	ENSSSCG00000034484
																														ssc_circ_0003285	ENSSSCG00000034493
																														ssc_circ_0003292	ENSSSCG00000034493
																														ssc_circ_0006357	ENSSSCG00000034630
																														ssc_circ_0015253	ENSSSCG00000034768
																														ssc_circ_0014063	ENSSSCG00000034795
																														ssc_circ_0018379	ENSSSCG00000034816
																														ssc_circ_0020675	ENSSSCG00000035432
																														ssc_circ_0015365	ENSSSCG00000035478
																														ssc_circ_0015366	ENSSSCG00000035478
																														ssc_circ_0015364	ENSSSCG00000035478
																														ssc_circ_0009782	ENSSSCG00000035581
																														ssc_circ_0023161	ENSSSCG00000035619
																														ssc_circ_0019193	ENSSSCG00000035639
																														ssc_circ_0017347	ENSSSCG00000035686
																														ssc_circ_0006154	ENSSSCG00000035762
																														ssc_circ_0006160	ENSSSCG00000035762
																														ssc_circ_0024459	ENSSSCG00000035822
																														ssc_circ_0004688	ENSSSCG00000036083
																														ssc_circ_0021749	ENSSSCG00000036123
																														ssc_circ_0018870	ENSSSCG00000036145
																														ssc_circ_0018869	ENSSSCG00000036145
																														ssc_circ_0018867	ENSSSCG00000036145
																														ssc_circ_0018866	ENSSSCG00000036145
																														ssc_circ_0014982	ENSSSCG00000036428
																														ssc_circ_0014983	ENSSSCG00000036428
																														ssc_circ_0010012	ENSSSCG00000036431
																														ssc_circ_0017224	ENSSSCG00000036560
																														ssc_circ_0004475	ENSSSCG00000036610
																														ssc_circ_0013181	ENSSSCG00000036711
																														ssc_circ_0011956	ENSSSCG00000036926
																														ssc_circ_0011959	ENSSSCG00000036926
																														ssc_circ_0014805	ENSSSCG00000037193
																														ssc_circ_0003755	ENSSSCG00000037236
																														ssc_circ_0021948	ENSSSCG00000037305
																														ssc_circ_0021950	ENSSSCG00000037305
																														ssc_circ_0017179	ENSSSCG00000037355
																														ssc_circ_0005055	ENSSSCG00000037530
																														ssc_circ_0012405	ENSSSCG00000037594
																														ssc_circ_0004350	ENSSSCG00000037653
																														ssc_circ_0004353	ENSSSCG00000037653
																														ssc_circ_0020104	ENSSSCG00000038026
																														ssc_circ_0012034	ENSSSCG00000038220
																														ssc_circ_0003187	ENSSSCG00000038376
																														ssc_circ_0016396	ENSSSCG00000038397
																														ssc_circ_0016394	ENSSSCG00000038397
																														ssc_circ_0016387	ENSSSCG00000038397
																														ssc_circ_0021424	ENSSSCG00000038410
																														ssc_circ_0020073	ENSSSCG00000038465
																														ssc_circ_0023872	ENSSSCG00000038469
																														ssc_circ_0023868	ENSSSCG00000038469
																														ssc_circ_0003336	ENSSSCG00000038607
																														ssc_circ_0003344	ENSSSCG00000038607
																														ssc_circ_0020658	ENSSSCG00000038708
																														ssc_circ_0020101	ENSSSCG00000038826
																														ssc_circ_0005853	ENSSSCG00000038913
																														ssc_circ_0022743	ENSSSCG00000038958
																														ssc_circ_0017204	ENSSSCG00000038973
																														ssc_circ_0017214	ENSSSCG00000038973
																														ssc_circ_0011571	ENSSSCG00000039009
																														ssc_circ_0021199	ENSSSCG00000039271
																														ssc_circ_0019593	ENSSSCG00000039460
																														ssc_circ_0017337	ENSSSCG00000039506
																														ssc_circ_0013910	ENSSSCG00000039542
																														ssc_circ_0021211	ENSSSCG00000039616
																														ssc_circ_0001841	ENSSSCG00000039673
																														ssc_circ_0021262	ENSSSCG00000039701
																														ssc_circ_0020881	ENSSSCG00000039714
																														ssc_circ_0018810	ENSSSCG00000039793
																														ssc_circ_0016126	ENSSSCG00000039854
																														ssc_circ_0016129	ENSSSCG00000039854
																														ssc_circ_0019901	ENSSSCG00000039885
																														ssc_circ_0021025	ENSSSCG00000040657
																														ssc_circ_0019281	ENSSSCG00000040887
																														ssc_circ_0000032	ENSSSCG00000041187
																														ssc_circ_0019968	ENSSSCG00000042910
																														ssc_circ_0019471	ENSSSCG00000042985
																														ssc_circ_0022852	ENSSSCG00000045919
																														ssc_circ_0022851	ENSSSCG00000045919
																														ssc_circ_0009859	ENSSSCG00000046165
																														ssc_circ_0001602	ENSSSCG00000046743
																														ssc_circ_0019844	ENSSSCG00000047147
																														ssc_circ_0009807	ENSSSCG00000048439
																														ssc_circ_0009806	ENSSSCG00000048439
																														ssc_circ_0024630	ENSSSCG00000048531
																														ssc_circ_0002539	ENSSSCG00000050244
																														ssc_circ_0009474	ENSSSCG00000051610
																														ssc_circ_0009471	ENSSSCG00000051610
																														ssc_circ_0009464	ENSSSCG00000051610
																														ssc_circ_0000985	n/a
																														ssc_circ_0005491	n/a
																														ssc_circ_0007627	n/a
																														ssc_circ_0024313	n/a
																														ssc_circ_0010282	n/a
																														ssc_circ_0024011	n/a
																														ssc_circ_0024012	n/a
																														ssc_circ_0024016	n/a
																														ssc_circ_0022844	n/a
																														ssc_circ_0024065	n/a
																														ssc_circ_0024061	n/a
																														ssc_circ_0000675	n/a
																														ssc_circ_0022850	n/a
																														ssc_circ_0022859	n/a
																														ssc_circ_0019448	n/a
																														ssc_circ_0005481	n/a
																														ssc_circ_0007309	n/a
																														ssc_circ_0020227	n/a
																														ssc_circ_0014880	n/a
																														ssc_circ_0011167	n/a
																														ssc_circ_0024070	n/a
																														ssc_circ_0007312	n/a
																														ssc_circ_0024089	n/a
																														ssc_circ_0007615	n/a
																														ssc_circ_0008174	n/a
																														ssc_circ_0018537	n/a
																														ssc_circ_0007614	n/a
																														ssc_circ_0006187	n/a
																														ssc_circ_0019468	n/a
																														ssc_circ_0019799	n/a
																														ssc_circ_0007701	n/a
																														ssc_circ_0022025	n/a
																														ssc_circ_0002540	n/a
																														ssc_circ_0005008	n/a
																														ssc_circ_0009559	n/a
																														ssc_circ_0022845	n/a
																														ssc_circ_0022849	n/a
																														ssc_circ_0012264	n/a
																														ssc_circ_0019473	n/a
																														ssc_circ_0014950	n/a
																														ssc_circ_0019734	n/a
																														ssc_circ_0024020	n/a
																														ssc_circ_0005007	n/a
																														ssc_circ_0005486	n/a
																														ssc_circ_0002495	n/a

## Sheet: KEGG significantly enriched
KEGG_A_class	KEGG_B_class	Pathway	out (169)	All (9578)	Pvalue	Qvalue	Pathway ID	Genes
Cellular Processes	Transport and catabolism	Autophagy - animal	7	152	0.0179925	0.128865	ko04140	ENSSSCG00000006930;ENSSSCG00000017260;ENSSSCG00000003909;ENSSSCG00000009815;ENSSSCG00000021203;ENSSSCG00000013262;ENSSSCG00000032170
Cellular Processes	Cellular community - eukaryotes	Gap junction	5	89	0.0203767	0.132122	ko04540	ENSSSCG00000007058;ENSSSCG00000009134;ENSSSCG00000016726;ENSSSCG00000017268;ENSSSCG00000000555
Cellular Processes	Cellular community - eukaryotes	Focal adhesion	8	205	0.0287015	0.158456	ko04510	ENSSSCG00000038397;ENSSSCG00000009134;ENSSSCG00000003909;ENSSSCG00000017268;ENSSSCG00000021203;ENSSSCG00000009320;ENSSSCG00000004207;ENSSSCG00000015955
Environmental Information Processing	Signal transduction	cGMP-PKG signaling pathway	10	173	0.000961271	0.0451479	ko04022	ENSSSCG00000020720;ENSSSCG00000029578;ENSSSCG00000007058;ENSSSCG00000009106;ENSSSCG00000016726;ENSSSCG00000007805;ENSSSCG00000034386;ENSSSCG00000000555;ENSSSCG00000028771;ENSSSCG00000006391
Environmental Information Processing	Signal transduction	HIF-1 signaling pathway	8	123	0.00146723	0.0451479	ko04066	ENSSSCG00000013366;ENSSSCG00000009134;ENSSSCG00000000068;ENSSSCG00000003909;ENSSSCG00000017268;ENSSSCG00000021203;ENSSSCG00000009320;ENSSSCG00000011848
Environmental Information Processing	Signal transduction	Apelin signaling pathway	7	150	0.0168492	0.128865	ko04371	ENSSSCG00000007058;ENSSSCG00000016726;ENSSSCG00000017366;ENSSSCG00000009856;ENSSSCG00000016432;ENSSSCG00000000555;ENSSSCG00000028771
Environmental Information Processing	Signal transduction	ErbB signaling pathway	5	86	0.017826	0.128865	ko04012	ENSSSCG00000038397;ENSSSCG00000009134;ENSSSCG00000003909;ENSSSCG00000017268;ENSSSCG00000021203
Environmental Information Processing	Signal transduction	Calcium signaling pathway	11	302	0.0179347	0.128865	ko04020	ENSSSCG00000007058;ENSSSCG00000009134;ENSSSCG00000016726;ENSSSCG00000007744;ENSSSCG00000007805;ENSSSCG00000034386;ENSSSCG00000009856;ENSSSCG00000017268;ENSSSCG00000002844;ENSSSCG00000009320;ENSSSCG00000000555
Environmental Information Processing	Signal transduction	VEGF signaling pathway	4	58	0.018961	0.132122	ko04370	ENSSSCG00000038397;ENSSSCG00000003909;ENSSSCG00000017268;ENSSSCG00000021203
Environmental Information Processing	Signal transduction	AMPK signaling pathway	6	128	0.0256427	0.147724	ko04152	ENSSSCG00000003909;ENSSSCG00000028983;ENSSSCG00000009815;ENSSSCG00000007839;ENSSSCG00000021203;ENSSSCG00000016432
Environmental Information Processing	Signal transduction	Phosphatidylinositol signaling system	5	99	0.0305614	0.161961	ko04070	ENSSSCG00000007058;ENSSSCG00000003909;ENSSSCG00000017268;ENSSSCG00000021203;ENSSSCG00000000555
Genetic Information Processing	Folding, sorting and degradation	Ubiquitin mediated proteolysis	7	159	0.0224247	0.135058	ko04120	ENSSSCG00000006137;ENSSSCG00000000908;ENSSSCG00000020879;ENSSSCG00000028327;ENSSSCG00000017308;ENSSSCG00000033987;ENSSSCG00000027457
Genetic Information Processing	Folding, sorting and degradation	Protein processing in endoplasmic reticulum	7	180	0.0401234	0.18142	ko04141	ENSSSCG00000014304;ENSSSCG00000009244;ENSSSCG00000008414;ENSSSCG00000010288;ENSSSCG00000001934;ENSSSCG00000015566;ENSSSCG00000015857
Human Diseases	Cancer: overview	MicroRNAs in cancer	10	166	0.000698768	0.0451479	ko05206	ENSSSCG00000006132;ENSSSCG00000000068;ENSSSCG00000017366;ENSSSCG00000003909;ENSSSCG00000017268;ENSSSCG00000006709;ENSSSCG00000021203;ENSSSCG00000029456;ENSSSCG00000010627;ENSSSCG00000025592
Human Diseases	Neurodegenerative disease	Spinocerebellar ataxia	9	160	0.00207346	0.0470283	ko05017	ENSSSCG00000007058;ENSSSCG00000007805;ENSSSCG00000017260;ENSSSCG00000034386;ENSSSCG00000003909;ENSSSCG00000017268;ENSSSCG00000021203;ENSSSCG00000000555;ENSSSCG00000013262
Human Diseases	Cardiovascular disease	Hypertrophic cardiomyopathy	7	102	0.00212958	0.0470283	ko05410	ENSSSCG00000007805;ENSSSCG00000006556;ENSSSCG00000034386;ENSSSCG00000016432;ENSSSCG00000028148;ENSSSCG00000004207;ENSSSCG00000015955
Human Diseases	Cardiovascular disease	Arrhythmogenic right ventricular cardiomyopathy	6	82	0.00319732	0.0564859	ko05412	ENSSSCG00000007805;ENSSSCG00000034386;ENSSSCG00000010144;ENSSSCG00000028148;ENSSSCG00000004207;ENSSSCG00000015955
Human Diseases	Cancer: overview	Viral carcinogenesis	10	207	0.0036244	0.0600291	ko05203	ENSSSCG00000016916;ENSSSCG00000015368;ENSSSCG00000000068;ENSSSCG00000017366;ENSSSCG00000003909;ENSSSCG00000028786;ENSSSCG00000033106;ENSSSCG00000021203;ENSSSCG00000028157;ENSSSCG00000011833
Human Diseases	Cardiovascular disease	Dilated cardiomyopathy	7	117	0.0045919	0.064045	ko05414	ENSSSCG00000016726;ENSSSCG00000007805;ENSSSCG00000006556;ENSSSCG00000034386;ENSSSCG00000028148;ENSSSCG00000004207;ENSSSCG00000015955
Human Diseases	Infectious disease: viral	Influenza A	9	190	0.00645783	0.0744054	ko05164	ENSSSCG00000000799;ENSSSCG00000000068;ENSSSCG00000003909;ENSSSCG00000017268;ENSSSCG00000021203;ENSSSCG00000012117;ENSSSCG00000014794;ENSSSCG00000028228;ENSSSCG00000028157
Human Diseases	Infectious disease: viral	Human cytomegalovirus infection	10	255	0.0148357	0.128865	ko05163	ENSSSCG00000038397;ENSSSCG00000029578;ENSSSCG00000007058;ENSSSCG00000016726;ENSSSCG00000003909;ENSSSCG00000017268;ENSSSCG00000002259;ENSSSCG00000021203;ENSSSCG00000000555;ENSSSCG00000028157
Human Diseases	Drug resistance: antineoplastic	EGFR tyrosine kinase inhibitor resistance	5	86	0.017826	0.128865	ko01521	ENSSSCG00000009134;ENSSSCG00000017748;ENSSSCG00000003909;ENSSSCG00000017268;ENSSSCG00000021203
Human Diseases	Drug resistance: antineoplastic	Endocrine resistance	5	96	0.0272266	0.153512	ko01522	ENSSSCG00000038397;ENSSSCG00000016726;ENSSSCG00000003909;ENSSSCG00000006709;ENSSSCG00000021203
Human Diseases	Cancer: overview	Central carbon metabolism in cancer	4	70	0.0348815	0.173643	ko05230	ENSSSCG00000013366;ENSSSCG00000003909;ENSSSCG00000021203;ENSSSCG00000001852
Human Diseases	Cancer: overview	Pathways in cancer	16	561	0.0389289	0.18142	ko05200	ENSSSCG00000038397;ENSSSCG00000007058;ENSSSCG00000016916;ENSSSCG00000009134;ENSSSCG00000016726;ENSSSCG00000006556;ENSSSCG00000000068;ENSSSCG00000010211;ENSSSCG00000003909;ENSSSCG00000017268;ENSSSCG00000006709;ENSSSCG00000021203;ENSSSCG00000028157;ENSSSCG00000004207;ENSSSCG00000032170;ENSSSCG00000015955
Human Diseases	Cancer: specific types	Small cell lung cancer	5	107	0.0406709	0.18142	ko05222	ENSSSCG00000038397;ENSSSCG00000003909;ENSSSCG00000021203;ENSSSCG00000004207;ENSSSCG00000015955
Human Diseases	Infectious disease: viral	Hepatitis B	7	181	0.0411429	0.18142	ko05161	ENSSSCG00000000799;ENSSSCG00000029578;ENSSSCG00000000068;ENSSSCG00000003909;ENSSSCG00000017268;ENSSSCG00000021203;ENSSSCG00000028157
Human Diseases	Cancer: specific types	Non-small cell lung cancer	4	74	0.0414971	0.18142	ko05223	ENSSSCG00000009134;ENSSSCG00000003909;ENSSSCG00000017268;ENSSSCG00000021203
Human Diseases	Infectious disease: viral	Human papillomavirus infection	11	345	0.0417608	0.18142	ko05165	ENSSSCG00000038397;ENSSSCG00000009134;ENSSSCG00000000068;ENSSSCG00000003909;ENSSSCG00000011497;ENSSSCG00000006709;ENSSSCG00000021203;ENSSSCG00000028157;ENSSSCG00000004207;ENSSSCG00000011833;ENSSSCG00000015955
Human Diseases	Cancer: specific types	Glioma	4	77	0.0468939	0.194243	ko05214	ENSSSCG00000009134;ENSSSCG00000003909;ENSSSCG00000017268;ENSSSCG00000021203
Metabolism	Carbohydrate metabolism	Starch and sucrose metabolism	4	35	0.00319695	0.0564859	ko00500	ENSSSCG00000006872;ENSSSCG00000012000;ENSSSCG00000014838;ENSSSCG00000004729
Metabolism	Carbohydrate metabolism	Pyruvate metabolism	4	50	0.0114666	0.121546	ko00620	ENSSSCG00000013366;ENSSSCG00000026153;ENSSSCG00000004454;ENSSSCG00000027778
Metabolism	Lipid metabolism	Fatty acid degradation	4	53	0.0139999	0.128865	ko00071	ENSSSCG00000003776;ENSSSCG00000026153;ENSSSCG00000015784;ENSSSCG00000016156
Metabolism	Metabolism of terpenoids and polyketides	Polyketide sugar unit biosynthesis	1	1	0.0176446	0.128865	ko00523	ENSSSCG00000009491
Metabolism	Global and overview maps	Fatty acid metabolism	4	57	0.0178928	0.128865	ko01212	ENSSSCG00000003776;ENSSSCG00000026153;ENSSSCG00000015784;ENSSSCG00000016156
Metabolism	Carbohydrate metabolism	Propanoate metabolism	3	34	0.0216372	0.135058	ko00640	ENSSSCG00000000939;ENSSSCG00000013366;ENSSSCG00000006866
Metabolism	Amino acid metabolism	Lysine degradation	4	67	0.0303537	0.161961	ko00310	ENSSSCG00000009395;ENSSSCG00000026153;ENSSSCG00000006508;ENSSSCG00000020663
Metabolism	Global and overview maps	2-Oxocarboxylic acid metabolism	2	17	0.0353838	0.173643	ko01210	ENSSSCG00000023807;ENSSSCG00000001852
Metabolism	Global and overview maps	Metabolic pathways	38	1655	0.0476444	0.194243	ko01100	ENSSSCG00000000939;ENSSSCG00000005271;ENSSSCG00000013366;ENSSSCG00000006866;ENSSSCG00000006872;ENSSSCG00000001064;ENSSSCG00000025744;ENSSSCG00000004901;ENSSSCG00000003776;ENSSSCG00000023807;ENSSSCG00000004499;ENSSSCG00000009491;ENSSSCG00000009395;ENSSSCG00000007058;ENSSSCG00000009106;ENSSSCG00000016726;ENSSSCG00000012000;ENSSSCG00000026153;ENSSSCG00000006508;ENSSSCG00000003400;ENSSSCG00000009856;…
Organismal Systems	Endocrine system	Thyroid hormone signaling pathway	12	124	1.771695e-06	0.000469499	ko04919	ENSSSCG00000017672;ENSSSCG00000007058;ENSSSCG00000007805;ENSSSCG00000001716;ENSSSCG00000000068;ENSSSCG00000034386;ENSSSCG00000003909;ENSSSCG00000017268;ENSSSCG00000012250;ENSSSCG00000006709;ENSSSCG00000021203;ENSSSCG00000006391
Organismal Systems	Digestive system	Pancreatic secretion	9	104	8.760824e-05	0.0116081	ko04972	ENSSSCG00000014255;ENSSSCG00000007058;ENSSSCG00000016726;ENSSSCG00000007805;ENSSSCG00000034386;ENSSSCG00000017268;ENSSSCG00000000555;ENSSSCG00000008943;ENSSSCG00000006391
Organismal Systems	Endocrine system	Glucagon signaling pathway	8	106	0.00055315	0.0451479	ko04922	ENSSSCG00000013366;ENSSSCG00000007058;ENSSSCG00000007744;ENSSSCG00000000068;ENSSSCG00000002844;ENSSSCG00000008398;ENSSSCG00000016432;ENSSSCG00000000555
Organismal Systems	Endocrine system	Growth hormone synthesis, secretion and action	8	120	0.00125161	0.0451479	ko04935	ENSSSCG00000038397;ENSSSCG00000007058;ENSSSCG00000016726;ENSSSCG00000000068;ENSSSCG00000003909;ENSSSCG00000017268;ENSSSCG00000021203;ENSSSCG00000000555
Organismal Systems	Endocrine system	Oxytocin signaling pathway	9	153	0.00152282	0.0451479	ko04921	ENSSSCG00000029578;ENSSSCG00000007058;ENSSSCG00000016726;ENSSSCG00000017268;ENSSSCG00000009815;ENSSSCG00000007839;ENSSSCG00000016432;ENSSSCG00000000555;ENSSSCG00000039506
Organismal Systems	Development and regeneration	Axon guidance	10	184	0.00153333	0.0451479	ko04360	ENSSSCG00000014146;ENSSSCG00000038397;ENSSSCG00000029578;ENSSSCG00000030130;ENSSSCG00000016230;ENSSSCG00000003909;ENSSSCG00000017268;ENSSSCG00000021203;ENSSSCG00000023784;ENSSSCG00000001921
Organismal Systems	Digestive system	Salivary secretion	7	100	0.00190091	0.0470283	ko04970	ENSSSCG00000014255;ENSSSCG00000007058;ENSSSCG00000016726;ENSSSCG00000009856;ENSSSCG00000017268;ENSSSCG00000000555;ENSSSCG00000006391
Organismal Systems	Endocrine system	Parathyroid hormone synthesis, secretion and action	7	107	0.00279461	0.0564859	ko04928	ENSSSCG00000006132;ENSSSCG00000007058;ENSSSCG00000016726;ENSSSCG00000017268;ENSSSCG00000002259;ENSSSCG00000000555;ENSSSCG00000028771
Organismal Systems	Excretory system	Aldosterone-regulated sodium reabsorption	4	38	0.00432613	0.064045	ko04960	ENSSSCG00000003909;ENSSSCG00000017268;ENSSSCG00000021203;ENSSSCG00000006391
Organismal Systems	Nervous system	Cholinergic synapse	7	117	0.0045919	0.064045	ko04725	ENSSSCG00000007058;ENSSSCG00000016726;ENSSSCG00000003909;ENSSSCG00000017268;ENSSSCG00000021203;ENSSSCG00000004281;ENSSSCG00000000555
Organismal Systems	Aging	Longevity regulating pathway	6	93	0.00594098	0.0744054	ko04211	ENSSSCG00000004390;ENSSSCG00000016726;ENSSSCG00000003909;ENSSSCG00000009815;ENSSSCG00000021203;ENSSSCG00000016432
Organismal Systems	Endocrine system	GnRH secretion	5	66	0.006052	0.0744054	ko04929	ENSSSCG00000007058;ENSSSCG00000003909;ENSSSCG00000017268;ENSSSCG00000021203;ENSSSCG00000000555
Organismal Systems	Nervous system	Long-term potentiation	5	67	0.00644879	0.0744054	ko04720	ENSSSCG00000007058;ENSSSCG00000016726;ENSSSCG00000000068;ENSSSCG00000017268;ENSSSCG00000000555
Organismal Systems	Endocrine system	Thyroid hormone synthesis	5	75	0.0103015	0.113745	ko04918	ENSSSCG00000007058;ENSSSCG00000016726;ENSSSCG00000017268;ENSSSCG00000000555;ENSSSCG00000006391
Organismal Systems	Digestive system	Gastric acid secretion	5	79	0.0127197	0.128865	ko04971	ENSSSCG00000007058;ENSSSCG00000016726;ENSSSCG00000017268;ENSSSCG00000000555;ENSSSCG00000006391
Organismal Systems	Digestive system	Carbohydrate digestion and absorption	4	54	0.014917	0.128865	ko04973	ENSSSCG00000007058;ENSSSCG00000003909;ENSSSCG00000021203;ENSSSCG00000006391
Organismal Systems	Excretory system	Endocrine and other factor-regulated calcium reabsorption	4	55	0.0158713	0.128865	ko04961	ENSSSCG00000007058;ENSSSCG00000017268;ENSSSCG00000012836;ENSSSCG00000006391
Organismal Systems	Nervous system	Long-term depression	4	59	0.0200678	0.132122	ko04730	ENSSSCG00000007058;ENSSSCG00000009856;ENSSSCG00000017268;ENSSSCG00000000555
Organismal Systems	Circulatory system	Adrenergic signaling in cardiomyocytes	7	156	0.0204415	0.132122	ko04261	ENSSSCG00000007058;ENSSSCG00000016726;ENSSSCG00000007805;ENSSSCG00000006556;ENSSSCG00000034386;ENSSSCG00000017268;ENSSSCG00000006391
Organismal Systems	Sensory system	Inflammatory mediator regulation of TRP channels	6	124	0.0223469	0.135058	ko04750	ENSSSCG00000007058;ENSSSCG00000016726;ENSSSCG00000003909;ENSSSCG00000017268;ENSSSCG00000021203;ENSSSCG00000000555
Organismal Systems	Aging	Longevity regulating pathway - multiple species	4	62	0.0236242	0.13912	ko04213	ENSSSCG00000016726;ENSSSCG00000003909;ENSSSCG00000021203;ENSSSCG00000016432
Organismal Systems	Endocrine system	Relaxin signaling pathway	6	134	0.0311699	0.161961	ko04926	ENSSSCG00000007058;ENSSSCG00000016726;ENSSSCG00000003909;ENSSSCG00000009856;ENSSSCG00000017268;ENSSSCG00000021203
Organismal Systems	Endocrine system	Aldosterone synthesis and secretion	5	102	0.034143	0.173643	ko04925	ENSSSCG00000007058;ENSSSCG00000016726;ENSSSCG00000017268;ENSSSCG00000000555;ENSSSCG00000006391
Organismal Systems	Circulatory system	Cardiac muscle contraction	5	104	0.0366698	0.176682	ko04260	ENSSSCG00000007805;ENSSSCG00000006556;ENSSSCG00000034386;ENSSSCG00000012266;ENSSSCG00000006391
Organismal Systems	Endocrine system	Insulin signaling pathway	6	145	0.0432114	0.184694	ko04910	ENSSSCG00000007744;ENSSSCG00000017259;ENSSSCG00000003909;ENSSSCG00000002844;ENSSSCG00000021203;ENSSSCG00000016432
Organismal Systems	Circulatory system	Vascular smooth muscle contraction	6	148	0.0469391	0.194243	ko04270	ENSSSCG00000020720;ENSSSCG00000007058;ENSSSCG00000016726;ENSSSCG00000017268;ENSSSCG00000000555;ENSSSCG00000039506
Organismal Systems	Immune system	Toll-like receptor signaling pathway	5	113	0.0494414	0.198515	ko04620	ENSSSCG00000000799;ENSSSCG00000003909;ENSSSCG00000021203;ENSSSCG00000012117;ENSSSCG00000028157

## Sheet: Genes involved in Fig.1c
ENSSSCG00000020720	IRAG1
ENSSSCG00000029578	NFATC3
ENSSSCG00000007058	PLCB4
ENSSSCG00000009106	PDE5A
ENSSSCG00000016726	ADCY1
ENSSSCG00000007805	ATP2A1
ENSSSCG00000034386	ATP2A2
ENSSSCG00000000555	ITPR2
ENSSSCG00000028771	MEF2A
ENSSSCG00000006391	ATP1A4
ENSSSCG00000013366	LDHA
ENSSSCG00000009134	EGF
ENSSSCG00000000068	EP300
ENSSSCG00000003909	--
ENSSSCG00000017268	PRKCA
ENSSSCG00000021203	PIK3CB
ENSSSCG00000009320	FLT1
ENSSSCG00000011848	TFRC
ENSSSCG00000017366	HDAC5
ENSSSCG00000009856	NOS1
ENSSSCG00000016432	PRKAG2
ENSSSCG00000038397	PTK2
ENSSSCG00000007744	PHKG1
ENSSSCG00000002844	PHKB
ENSSSCG00000028983	TBC1D1
ENSSSCG00000009815	CAMKK2
ENSSSCG00000007839	EEF2K
ENSSSCG00000006872	AGL
ENSSSCG00000012000	GBE1
ENSSSCG00000014838	PGM2L1
ENSSSCG00000004729	--
ENSSSCG00000026153	ACAT1
ENSSSCG00000004454	ME1
ENSSSCG00000027778	--
ENSSSCG00000003776	ACADM
ENSSSCG00000015784	ACSL1
ENSSSCG00000016156	ACADL
ENSSSCG00000009491	TGDS
ENSSSCG00000000939	ACSS3
ENSSSCG00000006866	DBT
ENSSSCG00000009395	SETDB2
ENSSSCG00000006508	ASH1L
ENSSSCG00000020663	KMT2C
ENSSSCG00000023807	ACO1
ENSSSCG00000001852	IDH2
ENSSSCG00000005271	CARNMT1
ENSSSCG00000001064	--
ENSSSCG00000025744	KDSR
ENSSSCG00000004901	PIGN
ENSSSCG00000004499	ATP5F1A
ENSSSCG00000003400	NMNAT1
ENSSSCG00000016877	NNT
ENSSSCG00000006754	AMPD1
ENSSSCG00000002296	--
ENSSSCG00000008624	LPIN1
ENSSSCG00000034493	ST3GAL6
ENSSSCG00000014840	P4HA3
ENSSSCG00000038607	GADL1
ENSSSCG00000004584	GCNT3

## Sheet: Genes involved in muscle dev
Gene Symbol
GYS1
FHL1
TTN
RYR1
WT1
POMGNT1
DMD
ACTA1
ATRX
ACTA2
AMPD1
FKRP
CAV3
MYH7
HRAS
ENO3
GRIN2A
AFG2A
DES
SCN4A
COL4A1
LMNA
MSTN
DYSF
TGFB1
MUSK
NEB
LAMA2
CAPN3
MYOD1
FKTN
DAG1
PYGM
ANO5
POLG
TP53
PIGO
POMT1
INS
PTEN
TPM3
TPM2
IGF1
GAA
AKT1
ACTC1
FLNC
FGFR2
ACTB
SELENON
CACNA1S
CLCN1
TNNT1
POMT2
MTM1
H19
MYH3
PFKM
GMPPB
MYH11
TRDN
MYOT
CHRNA1
LARGE1
TCAP
PIK3CA
MYOG
FLNA
KCNJ10
CTNNB1
IL6
CACNA1C
SGCA
LRRC56
NOTCH3
SYNE1
PAX6
MEF2C
BMP4
CACNA1A
VCP
DNM2
MYL2
VLDLR
MYF6
SOD1
MFN2
GNE
AR
MECP2
EMD
TSPAN1
CHRNE
DYNC1H1
SLC2A1
PPARGC1A
TUBB3
TBCD
PDGFRB
ITPR1
BIN1
MYH6
MYL1
ACTN2
LDB3
CFL2
SPEG
AGRN
MTOR
FGFR1
MYH14
NF1
COL6A2
FBN1
INSR
OXTR
CRPPA
MYH2
NR5A1
PAX7
COL6A1
TNF
PAX3
SLC25A4
ITGA7
COL4A2
ATP2A1
MAPK1
GFAP
POMGNT2
SGCB
CHRND
TPM1
PLEC
PTPN11
MYF5
BRAF
CHRNB1
ATM
LAMP2
HSPG2
MYLK
BDNF
SHH
TNNT2
BDNF-AS
COL6A3
RYR2
MYH8
SCN5A
ACE
MYBPC1
KRAS
MAPT
SCN1A
IGF2
CBS
PPARG
SGCG
PDGFB
SQSTM1
MYOCD
ACTG2
TWNK
SDHA
TSC2
BSCL2
SMN1
CRYAB
TH
CPT2
TRIM32
EGFR
MAP2K1
DOK7
RAPSN
IGHMBP2
RAF1
CHAT
AARS1
POMK
MYBPC3
TRPV4
SOX9
HSPB1
APOE
SDHB
SMARCA4
SCN2A
FGFR3
STIM1
GFPT1
CHRNG
ATP1A2
SPG11
MTHFR
PHKA1
PTCH1
PLA2G6
SGCD
RRM2B
MIR21
TK2
SCO2
KCNMA1
FTL
ESR1
CKM
FMR1
CAV1
MED13L
OPA1
ATP7A
VEGFA
SMARCA2
IGF1R
SACS
GBE1
COL3A1
FIG4
GLB1
GBA1
SMARCB1
NEFL
SMAD4
B3GALNT2
STAT3
ETFDH
ARX
MB
NOTCH1
TGFBR1
TNNI3
GJB1
TRAPPC11
TTR
SPG7
GJA1
GLI3
GARS1
KCNJ2
EDN1
SURF1
KCNA1
TGFBR2
DMPK
SCN8A
PRKN
HDAC4
SMAD3
SOX10
LEP
ATP1A1
SYNE2
GDAP1
SMCHD1
BAG3
TBC1D24
BICD2
KIF21A
IFNG
TERT
BMP2
AFG3L2
TTN-AS1
CASQ1
EZH2
PABPN1
TGFB2
ATP1A3
DPAGT1
EP300
ELN
MET
HSPD1
ATP2A2
MYPN
SLC35A3
PPP3CA
GNAS
ACTN3
LOC107982234
TARDBP
GLA
CREBBP
TSC1
PLP1
TUBA1A
QDPR
FGF8
REEP1
SMN2
OTC
GCDH
ACADM
FOXG1
POLG2
AGL
TNNI2
ALDOA
TYMP
CDKN2A
COQ8A
EGF
SLC2A4
AIFM1
JAG1
CHKB
GALC
GCH1
SLC17A5
GAMT
STAC3
SPTAN1
SCN1B
NEU1
GATA4
DPM3
NPC1
NKX2-5
KLHL41
HEXA
PMM2
MEG3
CACNA1G
MIR146B
HADHA
MEF2A
PRKAR1A
PIGV
COL1A1
APP
DNAJB6
RET
TUBB2B
TAFAZZIN
SCN9A
KAT6B
ACAD9
PIK3R1
MYC
PNPLA6
BRCA2
NDUFS4
TRIM63
FGF2
CSRP3
CHD7
EED
ASAH1
RYR3
SPAST
ATP8A2
KIT
FH
FOS
IL1B
SOX2
MPV17
DNM1L
FXN
DNMT3B
SLC6A3
ADSL
PANK2
RXYLT1
APTX
TNNT3
CSF1R
DCTN1
VRK1
CYP27A1
ACADVL
HNRNPA1
KCNJ11
CBL
ALPL
TBX1
SOS1
MATR3
CHCHD10
YAP1
HTT
PSAP
WDR81
PDHA1
KARS1
KIF5A
MEGF10
AARS2
MICU1
IL10
COLQ
HLA-DRB1
SNAP25
SUCLA2
MT-TL1
MIR133B
KCNQ2
HSPB8
SMPX
LINC01672
SMAD2
DNMT1
TBCE
SETX
NRAS
GDNF
PRKG1
PSEN1
RELN
NGF
ARSA
MMP9
YY1
PGAP3
KIF1A
MPZ
VCL
PGAM2
TNNC1
NTRK2
LMOD3
MYH1
SMAD5-AS1
MYOZ2
CCND1
GATA6
SRPX2
NOS3
ZC4H2
CNNM2
SGCE
LAMB1
SLC6A8
FUS
PRRT2
PIK3CG
ACTG1
SIL1
SLC22A5
VPS13B
CNTNAP2
ATL1
NTRK1
CTSD
BVES
BCL2
MME
TCF4
AKT3
ITGB1
CAMK2G
WASHC5
ASPA
TUBB4A
COX10
TREX1
B4GAT1
PDGFRA
MCOLN1
BRCA1
PEX6
SRF
FAS
ADAR
EBF3
ZFYVE26
SRC
SLC16A2
GYG1
EXOSC3
DARS2
PIGL
NAGLU
WFS1
DYRK1A
TPP1
ETFA
WWOX
CDC42
SMPD1
PNKP
SUFU
WDR45
TMEM70
TSFM
GATM
GRIN2B
STUB1
PITX2
MAP2K2
PRPS1
PPT1
COMT
ACADS
IRS1
FBLN5
MT-ATP6
TOR1A
MYH9
HMGCR
DGUOK
PHGDH
PHKG2
KCND3
SPART
ATP7B
CDKN1C
EGR2
GLI2
GRN
DNA2
RARS2
LRPPRC
IDUA
MIR155
MAPK3
GPHN
DPM1
AKT2
ADCY5
YARS2
SAMHD1
CAMK2B
GJC2
PC
GMPPA
LAMB2
KMT2D
UBE3A
DCX
MIR34A
PHKB
IFIH1
MTRFR
L1CAM
OPA3
SLC5A7
HPRT1
SLC25A20
ADGRG1
HEXB
TMEM43
PTS
PGAP2
ARID1A
DDC
BCS1L
C19orf12
NPC2
ETFB
SLC25A1
LPL
CLN3
MMP2
MYL3
ABCC9
COL12A1
PGK1
NOS1
ORAI1
ADA
PPP1CB
KBTBD13
PNPLA2
ABCD1
ERBB4
PRNP
DNMT3A
AMACR
UTRN
MYLK2
HNRNPA2B1
FARS2
CPT1A
SNCA
HADH
COQ2
CYP11A1
PHKA2
SDHD
CEP290
ARID1B
CFTR
FOXO1
CDKL5
MYCN
ATP13A2
PHOX2B
NKX2-1
SDHAF1
PUS1
VPS13A
FOXP2
RHOA
ELOVL4
COASY
C2orf88
TIMM8A
PEX1
PNKD
SLC25A15
ENG
MTR
HEPACAM
FA2H
ALDH5A1
ARG1
FBXO32
CERNA3
TTC19
CP
SPTBN2
PHOX2A
POLR3A
MCM3AP
RAC1
BTD
VDR
ATP6AP2
CXCR4
SRY
VIM
INPP5E
TMX2-CTNND1
PEX5
LRP4
PURA
KIF11
MIR214
ERCC2
SH3TC2
MT-CO3
TAGLN
MAPK10
OTX2
ALDH7A1
GOSR2
MEIS2
TOR1AIP1
CUX1
MED12
ALDH18A1
TP63
STAT1
HLA-DQB1
GLRA1
FOXC1
HSD17B10
PDP1
MRE11
NFIB
MRAS
TGFB3
RMRP
CASQ2
HADHB
NR3C1
ATP5F1A
HSD17B4
PMP22
CALM1
ANKRD2
AGT
GCK
NPPA
FXR1
FN1
PAH
PINK1
LMOD1
DPM2
MT-ND1
RUNX1
ALB
GUSB
TAF1
SLC16A1
SUCLG1
SLC19A3
POLR1C
SLC2A10
EYA1
FOXP1
SPTLC1
ACOX1
CLN6
OBSCN
COL13A1
ABCC8
C9orf72
SLC1A3
GPC3
GFM1
TNNC2
TIA1
POR
KLHL40
SMARCE1
PAFAH1B1
JUN
MT-CO1
VAPB
MALAT1
NFKB1
EDNRB
ASS1
SLC25A12
BMPR1A
SUMF1
HTRA1
MIR221
EIF2B5
SYNJ1
ATP6V0A2
PRMT7
GNAO1
SIX1
DDHD2
MDH2
ZEB2
GRM1
IDS
ZIC1
CLN5
FGF14
APC
MLYCD
NDUFAF5
SYNGAP1
ATXN2
AAAS
PRKCG
AGK
CDH15
FLNB
LINCMD1
RPGRIP1L
LMNB1
HK1
NRG1
KCNQ1
RUNX2
NOTCH2
COL1A2
IARS1
NDUFS1
HIF1A
SLC9A6
ANKRD1
DNAH8
RPS6KA3
INPP5K
IDH2
ALG2
SOD2-OT1
CACNA1D
IL4
APOA1
CALM3
STXBP1
KCNC3
MAOA
DPYD
TBX5
ACVR1
COQ9
SUOX
GH-LCR
PIK3R2
NDUFS7
NR0B1
AHI1
NARS2
CTLA4
NOG
KCNA2
PCNA
FUCA1
GAPDH
ANO10
MGME1
HACD1
FBXL4
NDUFV1
ANK2
WNT5A
LDLR
CHKB-CPT1B
NBN
CDKN1B
MAF
GLDC
GLUL
NSD1
PEX10
TNFSF11
MKS1
MAN2B1
CNTN1
CD36
PCDH19
TWIST1
DOLK
CCL2
DRD2
MYO18B
CAVIN1
XIST
TRIP4
MORC2
RNASEH2B
SERAC1
SETD2
DCC
PEX7
TANGO2
HNF1B
SLC12A6
ABCA1
SYT2
ADIPOQ
PARK7
DLL1
FRG1
MSX2
CAT
SLC12A3
MAPK14
MSX1
ERCC6
JAK2
ALDH3A2
DLD
PIGA
KIF1B
CDK5
FOXRED1
UNC45B
ISCU
ATAD3A
EIF2B4
TUBA8
CDH1
ALMS1
CYCS
ALS2
LRP5
CKB
PDHX
CAMK2A
MMACHC
ADA2
F2
MOCS1
TREM2
GAN
LMBR1
ETHE1
NDE1
CALD1
TNNI1
EARS2
MAG
KDM1A
GRIN1
OCRL
BBS1
CC2D2A
SPR
WNT1
CTC1
SLC25A46
FGF10
RNASEH2C
MYMK
SOX3
COX15
HSPB3
IBA57
PRKAG3
DHFR
CTSA
VAMP1
KMT2A
UCHL1
AIMP1
HINT1
DICER1
LRP2
TGIF1
COL2A1
TACR3
ACO2
ADRB2
MFSD8
RB1
KCNB1
SLC20A2
RBPJ
PNPO
NUBPL
SYP
DHTKD1
PIK3CD
FOLR1
KMT2B
NRXN1
LZTR1
GFER
PRF1
ATXN1
CNBP
PBX1
COX20
IFT140
LAMA1
APOB
SDHC
DHH
ITPR3
HYCC1
MDM2
LTBP4
CA8
UCP2
NDUFA1
ACHE
FLVCR1
PLEKHG5
SNX14
QARS1
CCND2
MIR132
SBF1
KDM6A
CDH2
DHCR7
PTGS2
CASK
CAPN1
GBA2
CHST14
CREB1
TNPO3
ERLIN2
ERBB2
OFD1
UBTF
DUX4
BMP6
HLA-B
CNTNAP1
SKI
SLC37A4
MOCS2
NPHS1
PYCR2
GRID2
ASL
CLN8
SMO
OCLN
PLAU
POLR3B
L2HGDH
TPK1
EXT2
MTO1
NOS2
MTFMT
GNB5
PRKAG2
NEFH
GLUD1
DNAJB2
EIF2B2
MT-ND5
GALT
KCNE3
ANK3
LHX3
ALDOB
NIPA1
TMCO1
PGM1
PLXND1
HLCS
SOS2
G6PC1
PEX2
MCCC1
MSTO1
TLR4
EPG5
NPHP3
GAD1
CCDC78
TNFRSF1A
GNPTAB
COX6B1
NR4A2
SPG21
EHMT1
ALG6
ZBTB16
CHRM3
DARS1
CALM2
SPARC
MIR222
GPT2
CTSF
ASXL1
HGSNAT
COQ4
ABL1
HTRA2
GLI1
ERCC5
KDR
GABRG2
ERCC8
PRKRA
MESD
POGLUT1
CDK4
NF2
PDSS2
VAC14
MT-CO2
GM2A
COL5A1
CPT1B
TBK1
CXCL8
AGTR1
PCCB
RNASEH2A
GSK3B
ABHD5
PIGN
MEN1
HFE
GHR
SPRED1
ALK
EMSLR
NALCN
XRCC1
CACNA1H
PDYN
DNAJC19
MVK
UBA1
MEF2D
GTF2IRD1
HMGCL
LDHA
ARSB
MIR223
KCNQ3
SMC1A
PIEZO2
NPHP1
MYH10
SLC2A2
VMA21
LMX1B
RAB39B
ATN1
CTCF
AMT
NFE2L2
LRRK2
VARS1
TSEN54
YWHAE
NGLY1
DCAF17
PAX8
LBR
GNS
PLN
JPH1
SPP1
AMPD2
COA8
HNRNPDL
LONP1
ACTN1
HDAC8
HIBCH
RORA
CDKN1A
MAGEL2
PRKCA
MMUT
PEX13
MFF
AUH
KCNJ5
ATXN3
MAP1B
TUBB
NAGS
PNPT1
MYO5A
NEK1
PDLIM3
VPS13D
AGA
ABCB7
EPRS1
RMND1
CLCN7
CHD8
PEX26
HESX1
DLG4
MYL11
COL25A1
TMOD4
EPM2A
NCAM1
CHRNA4
KIF7
KCNT1
MYH4
TFAP2A
AP4E1
HCFC1
IVD
OPTN
PROP1
WDR62
MCCC2
NDUFS2
OPHN1
RAB18
DKC1
FDX2
GLRB
MT-CYB
HNRNPU
CYP17A1
MRPS22
YARS1
FGF9
XYLT1
PSEN2
PYCR1
LYST
MYL6
MIR140
ADNP
NDUFAF1
PRKACA
NAGA
EXT1
MMAA
PEX16
SOX11
NDUFS8
SLC25A19
ELP1
MT-TS1
TBP
NDUFAF2
HARS1
KCNH2
RPS6KB1
PEX11B
ATXN10
KIF1C
RIT1
CS
MARS1
SLC33A1
GNRH1
FGF13
LAS1L
MIR145
GTPBP2
COX5A
PDE4D
STK11
HCCS
EVC2
CLCN2
HDAC1
ALG12
GATA2
B3GALT6
MLH1
CASP3
MTRR
CACNA2D1
PIK3C2A
PRODH
ERCC4
SIX3
DTNA
ATIC
RARS1
ATXN7
ERCC3
MYL9
GNAQ
ALG1
DSP
CACNB4
SNTA1
CPLANE1
LINC02605
PIGT
AGTR2
CLPB
PYGL
CTBP1
GLE1
DYM
TYROBP
HGF
TUBB2A
MT-ND4
ERBB3
CSTB
BMPR2
JAG2
RPL10
GJB2
NDUFV2
SIGMAR1
CASR
ATP2B3
TNFRSF11B
BBS2
MIR29A
PGM3
VHL
SEPSECS
PEX12
OGDH
PMPCA
TCTN1
GK
GATA3
MMAB
ALG13
KY
ALG14
CUL4B
EIF2B1
AMPD3
ENO2
MYO9A
EIF2B3
TMEM67
SHANK3
RTN2
PKM
RANBP2
SHOC2
TBX3
EXOSC8
PEX19
SLC25A22
BOLA3
BCL11B
EIF2AK3
EIF2AK2
LAMA5
PFN1
DOCK3
DNM1
ALG3
COG4
ECHS1
CHMP2B
LMNB2
CAPZA1
EMX2
BCKDHB
JAM3
SCN10A
CKMT2
PIGY
BCHE
SLC52A3
NIPBL
TACO1
MTMR14
CRLF1
PDSS1
CYP19A1
SGSH
VWF
MIR210
ADSS1
BCKDHA
MGP
CYP2U1
ALX4
MKKS
BCL11A
MMADHC
WNT7A
PLCB1
DLAT
PRX
EBP
IKBKG
SLC39A14
PRKDC
ZFPM2
UQCRQ
COQ7
CSNK2A1
CPOX
VPS53
H3-3A
ARL13B
SATB2
RASA2
PGAP1
LRP1
SETBP1
NDUFS3
CACNA1E
PAX2
CPS1
TCF12
NR2F2
DHCR24
SIRT1
YWHAG
SCN11A
HMGA2
PLAA
CAPZA2
NFU1
LHCGR
PRICKLE1
ICAM1
GALNS
DNAJC5
TTPA
ACAT1
TBC1D23
PQBP1
TCTN3
TSHR
PKD1
IRF2BPL
GNB1
SERPINE1
RAI1
LOX
AP4M1
VARS2
MIR335
SCP2
SLC46A1
SVIL
MARS2
CD34
ROR2
RTN4IP1
CYP7B1
FBN2
TUFM
BBS7
MMP1
PCBD1
MAPK8
DBH
FLCN
GLS
SLC35C1
TFAM
SLC39A8
SPTBN4
MSH2
HSD17B3
SSUH2
JPH2
SLC9A1
FOXP3
MYBPC2
NDRG1
EEF1A2
MED25
ST3GAL5
ABCC6
LARS2
SLC52A2
DST
SCO1
PLOD1
MSH6
PDK3
VCAM1
EFEMP2
MIR125A
ITGB3
CDON
CRP
TRMU
CDK6
BBS9
SOD2
TTC8
SLC6A5
NHLRC1
MAP3K20
COQ5
FANCC
SLC1A2
MT-TK
PERM1
IDH1
MECR
SMARCC2
RNASEH1
G6PD
PEX3
ACY1
CTSK
BBS4
PPARA
MAP3K1
PPOX
ALDH4A1
FASTKD2
NR2F1
MIR199B
ZSWIM6
RIF1
PCCA
XK
SLC25A3
B4GALT7
SRD5A3
GTPBP3
NSDHL
PTF1A
SEMA3A
TSEN2
HPD
BCAP31
ANK1
SCN3A
GSN
KLF4
SORL1
KITLG
IFT172
RETREG1
COQ6
DMXL2
MT-ND6
NDUFS6
PDE2A
MPO
ACSF3
PSMB8
SRD5A2
DDX3X
BGN
MYMX
FGF3
EFNB1
TECPR2
TPO
EIF4G1
SLC6A4
HTR2A
SLC18A2
MITF
ATPAF2
TMEM240
TNXB
PREPL
ABAT
TBCK
PEX14
VAMP2
KIF5B
CLTC
ZMPSTE24
INVS
GAS5
LIMK1
BGLAP
KIAA0586
MYH13
HMOX1
B4GALT1
GDF5
RNF216
CD40
BAX
ANO3
PDHB
BMP1
PNP
TMEM216
TRNT1
NDUFA10
HOXA1
PTPRC
MTMR2
FGF12
FTO
PET100
BLM
SBDS
CHEK2
HMBS
NFIX
BBS10
KCTD7
TFG
GABRA1
XPNPEP3
EDNRA
LIG4
TMEM126B
PTH
CUBN
GLYCTK
ZIC2
SLC25A26
BMP7
MUC1
XDH
POU1F1
PRKAA1
RAB7A
LITAF
TCTN2
MLC1
SLC19A2
MTPAP
TBL1XR1
SON
RNU4ATAC
SDCCAG8
ERCC1
RAB3GAP1
NEDD4L
CAPZB
ZIC3
GATA1
RERE
SIN3A
NDUFAF6
PTPN22
EDN3
GABBR2
FABP3
MT-ND2
CHMP1A
NLRP3
HDAC6
VIP
KDM5C
MPDU1
AP5Z1
ANKRD11
FAT4
ST3GAL3
NUP62
NDUFAF4
NONO
NUS1
SNAP29
SLC12A5
CYP27B1
MID1
ENPP1
TBR1
SNORD15A
CARS2
KIF5C
XPC
COMP
PDX1
SLC1A4
UCP3
CAMTA1
STAR
NDUFAF3
HDAC9
CACNA1B
TMTC3
DNAJC6
PRKD1
LPIN1
UBQLN2
HUWE1
FKBP14
RARB
MBD5
FGFR4
MIR30A
COX6A1
NFKBIA
GRIA3
POLGARF
PPP2R5D
BAP1
GPAA1
SNRPN
ELAC2
SLC18A3
MANBA
POU5F1
CDH23
MYOM1
AHDC1
PKP2
SLC25A13
HJV
AP4B1
PON1
AP3B2
BBS12
TRAPPC9
TWIST2
TMEM231
SNORD118
PHKG1
PITX3
ADAM17
PPP2R2B
MOGS
COL5A2
TOE1
FAR1
PAMR1
GNA11
GJA5
TIMM50
NOTCH2NLC
NDP
IGFBP3
XRCC4
CUL3
ELP4
NEAT1
MHRT
SUN2
CAVIN4
CD40LG
MAN1B1
KCNQ1OT1
ZNF423
NDUFA12
RNASET2
MIR130A
ITPA
WARS2
CDH11
LIAS
PHYH
CXCL12
SLC7A7
FGD4
SIK1
RASA1
PIGG
FAT1
CLP1
TMEM237
SLC6A1
SYT1
XPA
NES
STT3A
PIK3CB
TUG1
HBB
SBF2
ANKLE2
MYL4
NTRK3
DNAJC12
CCDC88C
MT-ND3
COG5
COQ8B
PEPD
DCHS1
PAK1
COG7
PCSK9
BCKDK
POPDC3
EVC
GH1
SRCAP
ANOS1
ASH1L
SMTN
MACF1
SUN1
BTK
D2HGDH
MIR379
ATR
CYP1B1
FGF17
NT5C2
GABRB3
CHD2
MIRLET7C
NODAL
MIRLET7B
BSND
IL13
HNRNPK
TMEM165
ACADSB
TARS2
TNFRSF11A
JPH3
ANG
PMS2
POMC
ROBO3
AUTS2
LIFR
SLC35A2
WNK1
TSEN34
HERC1
TCF3
MT-RNR1
KIF2A
KCNJ1
AP1S2
IQSEC2
SALL1
PGR
KCNA4
NTF3
FGF23
KANSL1
UNC13A
CRB2
TCF7L2
PTK2
SCARB2
USH2A
FOXL2
CHST3
LEPR
DYNC2H1
ATCAY
SEMA3E
MAMLD1
FBXO7
NRAP
DEPDC5
GNPAT
FBXO38
NDUFA11
ATP6V1A
CNN1
TMEM106B
RAB3GAP2
CLCF1
H3-3B
RECQL4
PTHLH
CHD4
HMGB1
LOC119369037
ATP2B4
KIDINS220
IKBKB
RRAS
TUBG1
MMP13
CKMT1B
PSAT1
PAX5
ASCC1
ACTL6B
NMNAT1
DBT
NFIA
FLAD1
BCOR
VIPAS39
TINF2
TSEN15
SLC6A19
KIFBP
CLCNKA
FBP1
KRIT1
RBP4
PUM1
LIMS2
SHC1
ASPH
BUB1B
ALG8
MIR17
FRAS1
SMAD6
WDR19
TBC1D20
TRIO
VPS11
COG8
COG1
B3GAT3
NDUFA4
TKT
MIR381
KATNB1
HNF4A
IER3IP1
JUP
DIS3L2
MT-ATP8
BBS5
ADGRG6
MIR22
ABHD12
IL1A
FASLG
ACTL6A
VPS13C
IL2RA
REN
GNAI1
ALPK3
NOL3
LMBRD1
TRIM8
THAP1
PDE10A
THBS1
B3GLCT
TRMT5
LYRM7
HCRT
MYT1L
CA3
VPS35
LIPE
WNT4
CCN2
IL17A
KCNJ8
ALG11
UBA5
DHX30
CEP104
HSPA4
SLC12A1
MAFB
FLT1
ASPM
ABCD4
LAMC1
SARS2
PAX1
KLC2
KIF14
SLC35A1
CD59
TBX4
INF2
PDE5A
COL18A1
FKBP10
SMC3
AP4S1
NRTN
PAK3
PARS2
POLE
KCNE1
MTTP
CLPP
CRH
ESR2
FDXR
PPP1R12A
COX7B
AMH
SEPTIN9
ZBTB20
ASTN2
NEXMIF
MPI
CD44
PVALB
PVT1
CUL7
TRPM7
CTDP1
MYL6B
TPI1
IARS2
CA2
MEFV
DOCK6
SETD5
SOX6
WDR73
RBM8A
GSS
MT-TI
RBM20
COG6
ROCK1
LARS1
MBNL1
UMPS
CNTN2
FGF4
MMP14
G6PC3
MN1
PROKR2
PRKCD
ATF4
GYS2
LRSAM1
DHDDS
SLC2A3
MLIP
EXTL3
ASIC4-AS1
MT-TS2
GNPTG
DLG1
RNF170
MCPH1
OXT
LIPA
NDUFB3
COA7
ALAD
FOXC2
OBSL1
FGF7
SNRPB
NDUFB11
ARHGEF2
SPTLC2
RBCK1
ENTPD1
F9
RTTN
SLC30A10
COX6A2
LEMD3
LIF
PLOD2
CCDC115
EIF4E
CST3
GIGYF2
NEBL
LINGO1
TGM2
CSF1
LRP12
TYR
LIPT1
RPE65
UQCC2
RAD21
SYNM
NR3C2
PHF6
NDUFA2
CALR
GALE
MIR126
PTH1R
CDK2
NRP1
CEBPA
NDN
CIZ1
SIX5
PDGFA
PCNT
CFDP1
[truncated: 24,908 more rows]

## Sheet: Genes involved in fat accum
PPARG	FD
CFH	FD
LMNA	FD
APOE	FD
FN1	FD
LPL	FD
APOA1	FD
FAT1	FD
INS	FD
APOB	FD
TTR	FD
FTO	FD
CFHR5	FD
LIPE	FD
ANKH	FD
APP	FD
LEP	FD
ADIPOQ	FD
MFGE8	FD
OTULIN	FD
FAT2	FD
ENPP1	FD
FAT4	FD
PNLIP	FD
ALB	FD
CAV1	FD
TNFRSF11B	FD
TGFBI	FD
IL6	FD
FITM2	FD
FITM1	FD
TP53	FD
CD36	FD
FBN1	FD
CIDEC	FD
LCAT	FD
UCP1	FD
FAT3	FD
APOA2	FD
PSEN1	FD
GNAS	FD
ABCA1	FD
LDLR	FD
MTTP	FD
PNPLA2	FD
LIPC	FD
GHRL	FD
FGF23	FD
IGF1	FD
B2M	FD
TGFB1	FD
TJP2	FD
UCP3	FD
TNF	FD
POMC	FD
CRP	FD
GSN	FD
ADRB2	FD
PRNP	FD
ADRB3	FD
LIPA	FD
MC4R	FD
APOA5	FD
CCND1	FD
BSCL2	FD
KRAS	FD
LMNB2	FD
ABCB11	FD
ABCA4	FD
SCAPER	FD
ZMPSTE24	FD
CST3	FD
CFHR1	FD
PPARA	FD
KL	FD
AKT1	FD
PSEN2	FD
C3	FD
AGPAT2	FD
PSMB8	FD
HFE	FD
PRPH2	FD
APOC3	FD
HSD3B7	FD
BAAT	FD
SERPINE1	FD
CAVIN1	FD
ESR1	FD
FGA	FD
PPARGC1A	FD
CPT2	FD
SAR1B	FD
FTH1	FD
CCL2	FD
LEPQTL1	FD
APOA1-AS	FD
GALNT3	FD
BRCA2	FD
IMPG2	FD
TREM2	FD
RETN	FD
LEPR	FD
PPT1	FD
INSR	FD
CYP4V2	FD
PCSK9	FD
AKR1D1	FD
PMM2	FD
PIK3R1	FD
CETP	FD
LYZ	FD
POLR3A	FD
AGRP	FD
USP9X	FD
CFHR2	FD
CFTR	FD
G6PC1	FD
ABCB4	FD
IL1B	FD
PSMB4	FD
LRP1	FD
NR1H4	FD
MAPT	FD
MMP1	FD
SLC2A1	FD
PTEN	FD
ATP8B1	FD
PORCN	FD
DGKE	FD
FOS	FD
CELA2A	FD
FGFR3	FD
RBP4	FD
C1QTNF5	FD
SPP1	FD
APOA4	FD
CFI	FD
IL31RA	FD
SIRT1	FD
CCK	FD
IAPP	FD
BGLAP	FD
NR0B2	FD
NPC1	FD
BEST1	FD
RPE65	FD
SREBF1	FD
CYP27A1	FD
APOC2	FD
PLIN1	FD
OSMR	FD
MIR106B	FD
CASR	FD
MPO	FD
TBL1XR1	FD
POLD1	FD
GPNMB	FD
COL1A1	FD
CPT1A	FD
GLA	FD
PNPLA3	FD
SLC25A24	FD
BBIP1	FD
NLRP3	FD
TLR4	FD
DCDC2	FD
MMP2	FD
USH2A	FD
SNCA	FD
GBA	FD
MIR34A	FD
MEFV	FD
PRMT7	FD
MMP9	FD
IL10	FD
PIK3CA	FD
ACE	FD
SCD	FD
SLC2A4	FD
DGAT1	FD
MIR181A2	FD
LOXL1	FD
UCP2	FD
ERCC4	FD
GCG	FD
MIR15A	FD
ATM	FD
GHR	FD
MSTN	FD
CXCL8	FD
AKT2	FD
VEGFA	FD
MIR21	FD
AMACR	FD
POLG	FD
ABCA7	FD
MT-ND1	FD
ACADVL	FD
MIR122	FD
CFHR3	FD
IGF1R	FD
ALPL	FD
NOS3	FD
SHBG	FD
CPE	FD
HADHA	FD
ELN	FD
ABCG5	FD
RHO	FD
SDC3	FD
PDGFRB	FD
AR	FD
GPT	FD
ANTXR2	FD
HMOX1	FD
HLA-DRB1	FD
ABCG8	FD
SELE	FD
MIR93	FD
MIR143	FD
FAS	FD
ABCC6	FD
CP	FD
ASAH1	FD
SLC51B	FD
CLN6	FD
NR3C1	FD
TLR2	FD
CARTPT	FD
SOD1	FD
CNR1	FD
IRS1	FD
ECM1	FD
JAG1	FD
LPA	FD
DES	FD
ALMS1	FD
BRAF	FD
CYP24A1	FD
FASN	FD
DYSF	FD
MTOR	FD
PANK2	FD
LDLRAP1	FD
IFNG	FD
ABCC2	FD
MC3R	FD
NAMPT	FD
BMP2	FD
GNA11	FD
ATP6V1A	FD
MERTK	FD
TTN	FD
CYP7B1	FD
PON1	FD
CRB1	FD
ANGPTL3	FD
SLC2A2	FD
PDGFB	FD
ATP6V0A2	FD
FABP2	FD
ICAM1	FD
HSD11B1	FD
ATP6V1E1	FD
LOC106560211	FD
PYY	FD
MT-ATP6	FD
ERCC6	FD
TIMP3	FD
MMP14	FD
SLC6A14	FD
FFAR4	FD
CEL	FD
CTNNB1	FD
UBIAD1	FD
ADIPOR1	FD
SLC40A1	FD
ADIPOR2	FD
TARDBP	FD
PLA2G6	FD
GAA	FD
ACADM	FD
HAMP	FD
TCF7L2	FD
SQSTM1	FD
IGFBP3	FD
PRKAR1A	FD
SERPINA3	FD
ROM1	FD
SLC20A2	FD
SCARB1	FD
FNDC5	FD
APC	FD
LIG4	FD
SMARCA4	FD
TSC1	FD
CYP7A1	FD
ABHD5	FD
SLC10A1	FD
FABP4	FD
CNGB1	FD
CD79A	FD
SAA1	FD
GH1	FD
XDH	FD
SMPD1	FD
NTS	FD
IMPDH1	FD
TREX1	FD
SPINK1	FD
VCAM1	FD
HNF1A	FD
PROM1	FD
ERCC2	FD
WRN	FD
IL18	FD
CDH23	FD
CLU	FD
TCF4	FD
VDR	FD
METRNL	FD
SAMD9	FD
HNRNPUL2-BSCL2	FD
MIR19A	FD
USP8	FD
MTX2	FD
PTH	FD
AGXT	FD
C4A	FD
COL1A2	FD
WNT2B	FD
MT-TL1	FD
RPGR	FD
MEN1	FD
GGT1	FD
AIP	FD
C10orf90	FD
STAT3	FD
FUS	FD
TNC	FD
MMP3	FD
NRAS	FD
CTSD	FD
PRKACA	FD
HTRA1	FD
MME	FD
NPY	FD
SLC25A20	FD
IFT140	FD
MIR25	FD
PTGS2	FD
SLC34A2	FD
TF	FD
IGF2	FD
PRDM16	FD
HJV	FD
SOD2	FD
MFN2	FD
FGF21	FD
DGAT2	FD
HADHB	FD
NR2E3	FD
USP9Y	FD
MIR32	FD
SPRY2	FD
PRSS1	FD
ANGPTL4	FD
VWF	FD
MIR29A	FD
AP1S2	FD
IGHG1	FD
KRT5	FD
LOC106627981	FD
MOGAT2	FD
NAA10	FD
ITGA4	FD
GCK	FD
BBS2	FD
IRS2	FD
NUDC	FD
MIR10B	FD
BDNF	FD
MIR146A	FD
ACADS	FD
CD68	FD
SLC22A5	FD
TULP1	FD
LTF	FD
MIR155	FD
HMGCR	FD
ADCY3	FD
XPR1	FD
HNRNPA1	FD
RPL36A-HNRNPH2	FD
TOP3A	FD
DDIT3	FD
KCNJ11	FD
HNF4A	FD
GBE1	FD
LBR	FD
PKHD1	FD
EFEMP1	FD
SST	FD
PTF1A	FD
GLDC	FD
PPARD	FD
ERCC8	FD
NOS2	FD
PLAT	FD
PDE6G	FD
LOC113939944	FD
SCARB2	FD
RNASEH2C	FD
IRF4	FD
FTL	FD
ERBB2	FD
CREB1	FD
BBS10	FD
MAPK14	FD
PLTP	FD
SCT	FD
BMP6	FD
ERCC3	FD
GRN	FD
ACACA	FD
MIR6886	FD
DDHD2	FD
SORL1	FD
ACTC1	FD
GATA3	FD
BBS4	FD
CD55	FD
POLA1	FD
SOX9	FD
AHR	FD
IL1RN	FD
RBM28	FD
TGFB3	FD
MMP12	FD
MYOT	FD
MIR17	FD
PLG	FD
LEMD2	FD
PRPF31	FD
ZNF513	FD
DSP	FD
ADAR	FD
PDE6A	FD
CYP27B1	FD
CHCHD10	FD
ARSA	FD
SAMHD1	FD
ITGB1	FD
CYP19A1	FD
MLXIPL	FD
COG2	FD
BANF1	FD
MIR140	FD
ATP7B	FD
BBS1	FD
ZEB1	FD
APOC1	FD
RNASEH2B	FD
ALOX5	FD
AGL	FD
CLN3	FD
PRCD	FD
IDH3B	FD
TTC8	FD
FSCN2	FD
SELP	FD
CDC73	FD
MIR107	FD
CDKN1A	FD
AOC3	FD
PRSS2	FD
CLPS	FD
MIR125A	FD
SIRT2	FD
AGER	FD
NAFLD1	FD
PKD1	FD
GUCY2D	FD
GFAP	FD
ETFB	FD
COL4A3	FD
CEP290	FD
FLNC	FD
IL1R1	FD
PNLIPRP2	FD
DMD	FD
PDK4	FD
IL1A	FD
COL4A5	FD
ETFDH	FD
FGFR1	FD
SLC25A13	FD
ABCC9	FD
CEBPA	FD
IGKC	FD
SPARC	FD
CNGA1	FD
IL4	FD
TYROBP	FD
F2	FD
SLC11A2	FD
CERKL	FD
XYLT1	FD
PCSK1	FD
TFR2	FD
MIR27A	FD
COL4A1	FD
DOCK6	FD
H6PD	FD
COL4A4	FD
BRCA1	FD
CEBPB	FD
NPPB	FD
SRP54	FD
TGFBR2	FD
CSN1S1	FD
SAG	FD
ACP5	FD
C19orf12	FD
EGF	FD
MT-TE	FD
IFIH1	FD
SBDS	FD
LIPF	FD
FH	FD
TRMT10A	FD
LOX	FD
MIR126	FD
DNAJC21	FD
FADS1	FD
CTRC	FD
MT-ND2	FD
MKS1	FD
VCP	FD
PTPN1	FD
CCN2	FD
PRPF3	FD
AHSG	FD
EYS	FD
CSF1	FD
CFAP418	FD
ATP7A	FD
RPGRIP1	FD
PLIN2	FD
ISCU	FD
H2AC18	FD
EFEMP2	FD
CRX	FD
SLC51A	FD
RLBP1	FD
RBCK1	FD
PRL	FD
VIPAS39	FD
HLA-DQB1	FD
EP300	FD
MTHFR	FD
TIMP1	FD
SOCS3	FD
IGFBP1	FD
ITLN1	FD
ABCA3	FD
RET	FD
MAPK8	FD
TOMM40	FD
DAXX	FD
ARSB	FD
ADAM9	FD
PLA2G2A	FD
EFL1	FD
PLAU	FD
IFNA1	FD
RNASEH2A	FD
ANGPTL8	FD
WFS1	FD
LDB3	FD
PPARGC1B	FD
CFB	FD
RP1L1	FD
ALDH18A1	FD
NR1H2	FD
SETX	FD
FGF2	FD
IFT172	FD
HIF1A	FD
TFRC	FD
TM6SF2	FD
CYP2E1	FD
NRL	FD
PRPF4	FD
GNAI2	FD
FOXO1	FD
ACTB	FD
ABCC8	FD
PTPN22	FD
LIPG	FD
TGM2	FD
MRAP	FD
RP9	FD
ARL3	FD
LMX1B	FD
PRPF8	FD
NOD2	FD
ETFA	FD
LRAT	FD
C4B	FD
KCNJ13	FD
SFTPC	FD
SERPINA1	FD
MMACHC	FD
ATP13A2	FD
SOAT1	FD
MT-CO2	FD
RDH12	FD
CCL5	FD
PRG4	FD
HSPG2	FD
CRYAB	FD
TNFRSF11A	FD
LRP5	FD
MYO5B	FD
CCL3	FD
DPP4	FD
NOTCH3	FD
MMP7	FD
F7	FD
ARID1B	FD
MATR3	FD
JAK2	FD
ADAMTS2	FD
ABL1	FD
STAT1	FD
IL6R	FD
VPS51	FD
PDE6B	FD
MAPK1	FD
BAX	FD
CD40LG	FD
NAFLD2	FD
MUC1	FD
PRKCD	FD
ACVRL1	FD
SLC17A5	FD
FCGR2A	FD
TACSTD2	FD
SOX18	FD
LDLR-AS1	FD
PEX6	FD
ELANE	FD
ENG	FD
GPIHBP1	FD
HTT	FD
RARRES2	FD
LCN2	FD
HRAS	FD
YARS2	FD
NFE2L2	FD
SNRNP200	FD
SUFU	FD
FLAD1	FD
SIRT6	FD
MYORG	FD
EPHX2	FD
MIR29B1	FD
DHX38	FD
PRPF6	FD
MT-CYB	FD
PKD2	FD
POMGNT1	FD
SEMA4D	FD
HBB	FD
TFAP2A	FD
LRRK2	FD
RGR	FD
MKKS	FD
STK11	FD
RP2	FD
SGCB	FD
PTPN11	FD
SLC34A1	FD
FAM161A	FD
GHSR	FD
RREB1	FD
GAL	FD
MT-ND6	FD
SMAD3	FD
THBS1	FD
CRAT	FD
IL15	FD
SELL	FD
SMAD4	FD
MIR145	FD
PPP1R15B	FD
SRC	FD
ARNTL	FD
PHYH	FD
MSH6	FD
ABCG1	FD
JAM2	FD
AGT	FD
MVK	FD
BCL2	FD
UMOD	FD
GYS1	FD
KRT8	FD
SH2B1	FD
XYLT2	FD
FABP1	FD
ZBTB7B	FD
SLC5A1	FD
HK2	FD
CALCA	FD
IL13	FD
AKR1C3	FD
AZGP1	FD
ARL6	FD
CASP3	FD
PCARE	FD
MLH1	FD
IL17A	FD
TWIST2	FD
SYP	FD
IDE	FD
OXT	FD
RBP3	FD
PRKAA2	FD
ALG8	FD
KCNJ6	FD
MGLL	FD
SPATA7	FD
AGTR1	FD
CDHR1	FD
TNFAIP3	FD
GNB3	FD
SLC12A3	FD
TNFRSF1B	FD
SLC37A4	FD
COMT	FD
BACE1	FD
TMEM18	FD
GCKR	FD
HAVCR2	FD
ATRIP	FD
CLCN5	FD
COL5A1	FD
SKI	FD
NOTCH1	FD
RUNX2	FD
NF1	FD
ATRX	FD
NUP107	FD
SOST	FD
ACAD9	FD
PRKN	FD
FASLG	FD
MET	FD
DCN	FD
CBS	FD
OPTN	FD
MIR222	FD
MMUT	FD
MIR210	FD
MIR141	FD
STEAP3	FD
TNFRSF1A	FD
SREBF2	FD
MIR223	FD
CDH1	FD
JUN	FD
ADA	FD
GPAM	FD
MT-RNR1	FD
CPT1B	FD
KIAA1549	FD
SERPINA12	FD
IL2	FD
HDAC1	FD
H19	FD
GPD1	FD
HP	FD
GSTM1	FD
SFTPB	FD
NR3C2	FD
LPIN1	FD
CLOCK	FD
CXCL10	FD
TSC2	FD
TARS2	FD
ADRB1	FD
TGFBR1	FD
MOGAT3	FD
SLC10A2	FD
CYCS	FD
BBS7	FD
HADH	FD
CDK4	FD
AKR1C2	FD
MIF	FD
PTCH1	FD
RRM2B	FD
GUCA1A	FD
CUBN	FD
KRT18	FD
ICOSLG	FD
GUCA1B	FD
EPO	FD
MALAT1	FD
NCOA3	FD
CHD2	FD
CENPA	FD
ACACB	FD
IKBKG	FD
MIR196A2	FD
CHUK	FD
SLC29A3	FD
AHI1	FD
TNFSF11	FD
CD59	FD
MECP2	FD
MBL2	FD
CCR6	FD
DIO2	FD
PDE3B	FD
CR2	FD
CTLA4	FD
THBD	FD
CKB	FD
RPS27A	FD
MYC	FD
PSAP	FD
SKIV2L	FD
KCNJ8	FD
CREBBP	FD
TGIF1	FD
TRAPPC11	FD
REN	FD
HLA-B	FD
GRHPR	FD
SLC39A14	FD
ITGB2	FD
FURIN	FD
IDH3A	FD
IGFBP2	FD
FGFR2	FD
CFP	FD
CRH	FD
XRCC2	FD
MPLKIP	FD
CTSB	FD
CAPN10	FD
RP1	FD
HGF	FD
MC1R	FD
NDUFS4	FD
CPA1	FD
CASP9	FD
NAGA	FD
CXCR4	FD
VLDLR	FD
KIZ	FD
CAT	FD
GC	FD
VPS33B	FD
DKK1	FD
DDR2	FD
CLRN1	FD
POC1B	FD
C11orf65	FD
GNE	FD
PRKAB1	FD
ACADL	FD
SP1	FD
PRKAA1	FD
GPR35	FD
HLA-DQA1	FD
DRAM2	FD
ABCG2	FD
CASP8	FD
SEMA4A	FD
PTK2	FD
GNAQ	FD
EGFR	FD
PTCH2	FD
CD44	FD
MGP	FD
CHIT1	FD
MCL1	FD
ACIN1	FD
DRD2	FD
HCRT	FD
ACSL1	FD
MSH2	FD
SURF1	FD
CTSC	FD
MIR132	FD
MIR451A	FD
NPC2	FD
CFD	FD
COMP	FD
ATXN2	FD
SERPINA6	FD
CRYAA	FD
DYNC2H1	FD
PDE11A	FD
ALPP	FD
FAM111B	FD
ARL2BP	FD
AGBL5	FD
CCL11	FD
GAST	FD
NPHS2	FD
EMD	FD
HTR2A	FD
TRB	FD
CD4	FD
LTBP2	FD
FLVCR1	FD
PRPH	FD
BBS9	FD
PEX12	FD
BAG3	FD
AKR1C1	FD
SLC7A7	FD
ACOT11	FD
NFKBIA	FD
HGSNAT	FD
CA4	FD
RAF1	FD
LARGE1	FD
S100A9	FD
GHRH	FD
NR1H3	FD
ASIP	FD
OFD1	FD
ANXA5	FD
LMF1	FD
DLK1	FD
MIR221	FD
TTN-AS1	FD
ABCB1	FD
EPCAM	FD
MC2R	FD
CACNA1A	FD
EDN1	FD
PNPLA6	FD
KAT6B	FD
TFEB	FD
MT-ND3	FD
DACT1	FD
OPA1	FD
FAAH	FD
CYGB	FD
IL5	FD
MST1	FD
SPG11	FD
COL6A1	FD
VPS13B	FD
PEX5	FD
KIT	FD
OXA1L	FD
AGRN	FD
MIR342	FD
RPS6KB1	FD
KRT10	FD
MYO7A	FD
RGS9	FD
CS	FD
SERTAD2	FD
UNC5C	FD
MYD88	FD
LTBP4	FD
IL11	FD
GIPR	FD
NCOR2	FD
SOAT2	FD
DPAGT1	FD
GTF2H5	FD
GLP1R	FD
SLC34A3	FD
NTRK2	FD
HSPA9	FD
FADS2	FD
LIF	FD
PRKG1	FD
TOPORS	FD
GSR	FD
ARMC5	FD
ALAS2	FD
IRF5	FD
DCAF17	FD
SMARCAL1	FD
PDK2	FD
COL7A1	FD
FABP12	FD
CDKN2A	FD
CAV3	FD
SLC27A1	FD
BMP7	FD
PRPS1	FD
VTN	FD
MT-ND5	FD
MGAT1	FD
EMC1	FD
CDKN1B	FD
P2RX7	FD
NEB	FD
IBSP	FD
ZNF408	FD
POLR1C	FD
SDC1	FD
BLM	FD
SERPINC1	FD
ALDH2	FD
AURKA	FD
SMARCA2	FD
PRKCQ	FD
HMMR	FD
CASP1	FD
TARS1	FD
ITGAM	FD
TPP1	FD
MIR148A	FD
SIGMAR1	FD
MIR200B	FD
SOCS1	FD
XBP1	FD
BMP4	FD
TGFB2	FD
VCAN	FD
CASC3	FD
KMT2D	FD
CTC1	FD
BTN1A1	FD
RPGRIP1L	FD
ADH5	FD
GPBAR1	FD
GPC6	FD
MSR1	FD
ZAP70	FD
FLT1	FD
ESR2	FD
ABCB7	FD
MT-TF	FD
LPIN2	FD
S100B	FD
FOXA2	FD
ANO10	FD
STING1	FD
SLC4A1	FD
CDKAL1	FD
MEDAG	FD
ARHGEF18	FD
CLCC1	FD
HLA-A	FD
AMTN	FD
CYP1B1	FD
MRE11	FD
PLAC8	FD
CBX5	FD
HSD11B2	FD
SLC30A8	FD
IGFBP5	FD
DHDDS	FD
CD40	FD
AIPL1	FD
ADRA2A	FD
VIM	FD
AQP7	FD
DUSP29	FD
HAND2	FD
IDH2	FD
ITGA5	FD
LOC111674472	FD
LGALS3	FD
SPG7	FD
RASL12	FD
SLC7A14	FD
PC	FD
LRP2	FD
F3	FD
RXRA	FD
GAPDH	FD
CD81	FD
COL6A3	FD
HSP90AA1	FD
COL2A1	FD
MT-ND4	FD
HEXB	FD
LIMS2	FD
CDKN2B	FD
ERBB4	FD
CXCL12	FD
BCHE	FD
LOC111674475	FD
ANXA11	FD
SYK	FD
MAK	FD
DICER1	FD
FOXC2	FD
FLCN	FD
NDUFB11	FD
H2BC1	FD
TUB	FD
PFN1	FD
GPX1	FD
BBS12	FD
LTBP3	FD
SRPRA	FD
P4HB	FD
NPM1	FD
MEG3	FD
GPC1	FD
PDHA1	FD
SRP19	FD
LDHA	FD
MIR127	FD
KLHL7	FD
MT-TK	FD
PARP1	FD
MIR197	FD
TNFSF10	FD
SERPINA7	FD
TFAP2B	FD
GIP	FD
MIR203A	FD
ASF1B	FD
ECHS1	FD
VPS41	FD
HOTAIR	FD
COL3A1	FD
PEX1	FD
EPHX1	FD
RBP1	FD
GSTP1	FD
PTX3	FD
NEK2	FD
MLYCD	FD
NR1I3	FD
TNNI3	FD
ANP32E	FD
PDE8B	FD
CTSK	FD
TEK	FD
SDHA	FD
MYPN	FD
HIRA	FD
CFTR-AS1	FD
LOC113633877	FD
LOC113664106	FD
VAPB	FD
MDM2	FD
GTF2E2	FD
RNF113A	FD
PRKDC	FD
MAN2B1	FD
RBP2	FD
ACAN	FD
FIG4	FD
HMCN1	FD
ANO5	FD
IGFBP4	FD
KITLG	FD
RHOA	FD
APOH	FD
ADAMTSL2	FD
MIR27B	FD
GCGR	FD
PHB1	FD
GAD2	FD
TYR	FD
ARRDC3	FD
MSTO1	FD
AIRE	FD
COL18A1	FD
AGBL1	FD
PSMB9	FD
MIR328	FD
KNG1	FD
NFKB1	FD
SAA4	FD
ACTA1	FD
KIAA0586	FD
HNF1B	FD
MMAB	FD
AFG3L2	FD
GSK3B	FD
XPA	FD
ITPR3	FD
PON2	FD
PPP1R17	FD
FGB	FD
NMNAT1	FD
ATF2	FD
ETS1	FD
CD163	FD
GLRX5	FD
SERPINF1	FD
ITGAL	FD
LECT2	FD
WNT5A	FD
NDUFV1	FD
PTGDS	FD
CSF3	FD
SATB2	FD
NDUFAF8	FD
SFRP2	FD
SLC27A4	FD
LYPLAL1	FD
RPS15	FD
PER2	FD
HDAC4	FD
SLCO1B3	FD
MIR335	FD
MIR200C	FD
MIR99A	FD
HK1	FD
SLC16A1	FD
PEMT	FD
TCF3	FD
PIK3C2A	FD
VCL	FD
SLC2A3	FD
GFPT1	FD
FAM20A	FD
POT1	FD
PCCB	FD
PCCA	FD
CTNNA1	FD
UQCRFS1	FD
PDX1	FD
DNASE1	FD
DVL2	FD
HSPA5	FD
BCL10	FD
TNIP1	FD
MT-CO1	FD
TCIRG1	FD
RAB28	FD
RAD51	FD
EDNRA	FD
MMAA	FD
BMP1	FD
NR1I2	FD
RNASE3	FD
PEX2	FD
PDE3A	FD
RORA	FD
CD34	FD
LRRC56	FD
TWIST1	FD
MOCOS	FD
ADAM17	FD
SLC39A13	FD
MIR483	FD
AKR1B1	FD
AFP	FD
ANG	FD
ERCC1	FD
FGF19	FD
HNRNPU	FD
JAZF1	FD
H2AZ1	FD
PYCR1	FD
ABCC1	FD
DYNC2LI1	FD
MFRP	FD
IDH1	FD
RBM20	FD
PEX3	FD
PDGFRA	FD
TBXT	FD
PHEX	FD
CYP3A4	FD
H3C1	FD
PALB2	FD
CUL4B	FD
SLC27A5	FD
SI	FD
KAT5	FD
GUSB	FD
LAMA3	FD
OSTM1	FD
TRPV1	FD
ACAT1	FD
NBN	FD
CX3CR1	FD
ABCD1	FD
PUS1	FD
WHRN	FD
NSMCE2	FD
BIRC5	FD
FBLN5	FD
REEP6	FD
GTPBP2	FD
LAMC2	FD
USB1	FD
FCGR3B	FD
SYN3	FD
NPPA	FD
NRXN3	FD
SIM1	FD
BARD1	FD
IKBKB	FD
NCAM1	FD
DNM1L	FD
SEC23B	FD
SCN1A	FD
SELENON	FD
CCDC3	FD
TG	FD
PRKCZ	FD
MIR100	FD
NDUFV2	FD
TLCD3B	FD
PLIN3	FD
C1QTNF3	FD
MIR26A1	FD
PTHLH	FD
IGHE	FD
IL6ST	FD
OLR1	FD
NDUFS3	FD
FGF1	FD
HTR1A	FD
ITGB6	FD
H2BC21	FD
MTR	FD
GPC3	FD
MIR20A	FD
CFAP410	FD
LRP8	FD
RPS14	FD
PON3	FD
M6PR	FD
SUCLA2	FD
DSG2	FD
GM2A	FD
THRA	FD
GATAD1	FD
ACSF3	FD
CYP2R1	FD
CCKAR	FD
WNT3A	FD
H4C1	FD
FABP3	FD
PLA2R1	FD
GREM1	FD
AKR1C4	FD
CUL4A	FD
PID1	FD
CARM1	FD
SHH	FD
ASS1	FD
NQO1	FD
EZH2	FD
ACTA2	FD
APOD	FD
PIK3CG	FD
PDP1	FD
KIF11	FD
PPIG	FD
PPP1R3A	FD
HMGA2	FD
F5	FD
PCNA	FD
PEX16	FD
ALS2	FD
MIR33A	FD
TTPA	FD
SAA2	FD
MYH11	FD
HMGB1	FD
IREB2	FD
LGMN	FD
STAT4	FD
LTBP1	FD
NEK1	FD
LTA	FD
MIR200A	FD
IRAK1	FD
MIR22	FD
SLC12A4	FD
LMNB1	FD
GNAT1	FD
KRT1	FD
VMA21	FD
TBC1D4	FD
RAI1	FD
XIAP	FD
DKC1	FD
MIR378A	FD
CIDEA	FD
CYP11A1	FD
YAP1	FD
CCN4	FD
SERPINF2	FD
APLN	FD
PXK	FD
ST3GAL4	FD
BLK	FD
DEPP1	FD
ODC1	FD
RUNX1	FD
FKTN	FD
XRCC3	FD
FST	FD
CTSL	FD
SLCO1B1	FD
COL22A1	FD
RB1CC1	FD
CSF2	FD
CHD1	FD
CSPP1	FD
IGFBP6	FD
TMEM165	FD
AGTR2	FD
SDHC	FD
TIMP2	FD
DNMT3A	FD
EMP1	FD
SYNGAP1	FD
MIR199B	FD
LCT	FD
GDF15	FD
TTC37	FD
NPHP1	FD
TIMP4	FD
TNFSF4	FD
EGR1	FD
DZIP1L	FD
RBFOX1	FD
NECTIN2	FD
CNTF	FD
CCL4	FD
LEPROT	FD
RBM8A	FD
NDUFA13	FD
MIR31	FD
PIGA	FD
HTR2C	FD
CES1	FD
PDGFC	FD
PISD	FD
ATP5F1D	FD
DAG1	FD
BRIP1	FD
SORT1	FD
MCOLN1	FD
RAC1	FD
PTK2B	FD
PMS2	FD
IFT88	FD
HPRT1	FD
QPCTL	FD
NDUFS7	FD
NDUFS2	FD
NEAT1	FD
CD14	FD
HOGA1	FD
MUTYH	FD
LAMA2	FD
PF4	FD
TNNT2	FD
CLCN7	FD
STAT6	FD
CH25H	FD
CMKLR1	FD
PLAAT3	FD
EBP	FD
APBA1	FD
KEAP1	FD
CR1	FD
MIR30A	FD
SLC6A3	FD
NDUFA6	FD
TMEM126B	FD
A2M	FD
MIR199A1	FD
ADAMTSL1	FD
TERT	FD
TRIB2	FD
ENPP2	FD
NID1	FD
HDAC9	FD
KLK3	FD
CCN6	FD
HERC2	FD
RIN2	FD
NOS1	FD
FANCC	FD
MIR205	FD
TMEM43	FD
AMER1	FD
PCK2	FD
SFRP1	FD
MIR204	FD
HSD17B1	FD
ACOX1	FD
FARSB	FD
DLL1	FD
CHEK2	FD
PDCD1	FD
MOGAT1	FD
SPTB	FD
PMS1	FD
MC5R	FD
PLP1	FD
PTGS1	FD
SLC25A4	FD
SLC11A1	FD
MIR146B	FD
TMPRSS15	FD
PKLR	FD
FBXO46	FD
SHC1	FD
LYST	FD
LEMD3	FD
MIR192	FD
TMPRSS6	FD
NPC1L1	FD
TCAP	FD
MIR429	FD
FAM20C	FD
PAPPA	FD
PLK1	FD
SLC30A10	FD
PTPRJ	FD
JUP	FD
KLHL41	FD
WRAP53	FD
PMCH	FD
PAFAH1B1	FD
TP63	FD
SNAI2	FD
XK	FD
INS-IGF2	FD
CAPN3	FD
PECAM1	FD
HELLS	FD
IFNA2	FD
PTPRC	FD
SLC24A1	FD
BCR	FD
SGCD	FD
CD28	FD
CNTNAP2	FD
LPXN	FD
FMOD	FD
CD19	FD
RMND1	FD
IDUA	FD
PLA2G7	FD
SIL1	FD
KIF5A	FD
GFM2	FD
SGK1	FD
NSD1	FD
SCTR	FD
COX15	FD
KRT7	FD
CENPO	FD
HSD3B1	FD
TERC	FD
MIR130A	FD
GPC4	FD
KMT5B	FD
MIR142	FD
MIR96	FD
TOR1A	FD
DST	FD
HOXC9	FD
UBR1	FD
FZD4	FD
ESRRA	FD
ELOVL4	FD
PLIN4	FD
HSPD1	FD
SCD5	FD
TRIM32	FD
TIA1	FD
S100A8	FD
MIR10A	FD
KIAA0319L	FD
ADAM12	FD
BUB1B	FD
CSN3	FD
GJA1	FD
RPA1	FD
CYLD	FD
DOCK7	FD
CYP2B6	FD
H4C5	FD
PHGDH	FD
BLOC1S1	FD
MIR134	FD
MIRLET7E	FD
PSTPIP1	FD
VSX2	FD
MGAM	FD
NEU1	FD
USF1	FD
TBCD	FD
TTC7A	FD
VKORC1	FD
USH1C	FD
PXN	FD
BACE1-AS	FD
PSAT1	FD
GATA2	FD
HBA1	FD
CEP250	FD
MIR103A1	FD
CARS1	FD
BBC3	FD
DSPP	FD
SCN5A	FD
BAP1	FD
SNAI1	FD
TUG1	FD
ARID1A	FD
SLPI	FD
WT1	FD
MYH7	FD
SPTA1	FD
MIR320A	FD
P3H2	FD
ACOX2	FD
HKDC1	FD
COL12A1	FD
MEPE	FD
COL6A2	FD
LGALS1	FD
SRD5A1	FD
SDCCAG8	FD
ATHS	FD
VSTM2A	FD
CYP1A2	FD
MSBP1	FD
TNFRSF10B	FD
ANGPTL6	FD
RBBP4	FD
MBP	FD
HOXC10	FD
TPM2	FD
MKI67	FD
STAT5A	FD
NPHS1	FD
KDM4C	FD
NPY1R	FD
MPZ	FD
ACHE	FD
NPR1	FD
BPTF	FD
TXNRD2	FD
GLE1	FD
CRTC1	FD
HSPB1	FD
CADM2	FD
NHP2	FD
BTN2A2	FD
IL12RB1	FD
MFAP2	FD
IFT43	FD
U2AF1	FD
LZTR1	FD
MIR196A1	FD
EIF4A3	FD
ZNF318	FD
ATG5	FD
TFAM	FD
PTPN3	FD
SDHD	FD
SLC2A9	FD
H2AC20	FD
PLCG1	FD
AP2S1	FD
FBN2	FD
EPHB4	FD
CTBP1	FD
BBS5	FD
KLLN	FD
SDHB	FD
KRT19	FD
DCX	FD
APPL1	FD
SYNE1	FD
IGF2R	FD
CTSS	FD
LRP6	FD
ACP1	FD
VANGL2	FD
HAND2-AS1	FD
COQ4	FD
SGCA	FD
EBF1	FD
SYNE2	FD
EHMT1	FD
SOX2	FD
RASGRP1	FD
PEX7	FD
TMPO	FD
SPHK2	FD
TWNK	FD
EPRS1	FD
SF3B2	FD
KCNK9	FD
RECQL4	FD
PEX19	FD
CDKN2C	FD
WNT10B	FD
SEC24C	FD
PHF5A	FD
HMGCL	FD
KIF3B	FD
CHPT1	FD
CFLAR	FD
PLD3	FD
FBLN2	FD
HAPLN1	FD
UGT1A1	FD
SIRT3	FD
MIR128-1	FD
FCN2	FD
GZMB	FD
CLN5	FD
MB	FD
GPAT3	FD
ZC4H2	FD
CACNA1S	FD
IFNB1	FD
CYP17A1	FD
FLNA	FD
GFER	FD
KMT2C	FD
ACAT2	FD
YWHAG	FD
RELA	FD
MIR16-1	FD
FXN	FD
SETBP1	FD
SMAD2	FD
RARG	FD
H4C2	FD
H4C3	FD
THSD7B	FD
EYA2	FD
CDK1	FD
WDR11	FD
LAMP2	FD
STX1A	FD
DSC2	FD
WLS	FD
ALG11	FD
NCOA1	FD
NBAS	FD
TRMU	FD
HPSE	FD
CLCNKB	FD
TUBB4B	FD
H4C8	FD
RAD51C	FD
CNR2	FD
HAT1	FD
MIR375	FD
SAR1A	FD
H4C6	FD
H4C4	FD
SPX	FD
CCND3	FD
BTNL2	FD
GDF5	FD
AGPAT1	FD
LRP10	FD
ITGA6	FD
IFT52	FD
MIR182	FD
NDUFC2	FD
CYP2D6	FD
WNT10A	FD
RDH5	FD
G6PD	FD
JAG2	FD
GNPTAB	FD
UBQLN4	FD
CEP120	FD
NDUFAF5	FD
MED1	FD
MTSS2	FD
LAMP1	FD
SLC5A2	FD
MIR152	FD
CYP2C9	FD
PDE5A	FD
PIK3R2	FD
GAS5	FD
DAO	FD
ACVR1	FD
RNF34	FD
DNAH10	FD
PEX14	FD
PEX26	FD
JAK1	FD
PAX5	FD
PCBP2	FD
RAD54L	FD
CST6	FD
FUCA1	FD
TLR3	FD
CCND2	FD
MIR455	FD
UBE4A	FD
NGF	FD
VANGL1	FD
CD33	FD
CDK2	FD
SDHAF1	FD
HSD17B4	FD
NDUFS1	FD
IGF2BP2	FD
LAMA4	FD
PDE6C	FD
PEX10	FD
PEX13	FD
SIGLEC5	FD
NT5E	FD
COQ8A	FD
SETDB1	FD
PRLH	FD
NDUFS8	FD
NDUFAF2	FD
FOXRED1	FD
POMGNT2	FD
OPN1LW	FD
OPN1MW	FD
CCR5	FD
MTCH2	FD
SGIP1	FD
PEX11B	FD
GRIA4	FD
C5	FD
EPAS1	FD
TGFBR3	FD
PTN	FD
ADAMTS9	FD
ADH1B	FD
IRX3	FD
KDR	FD
HBEGF	FD
MIAT	FD
ANTXR1	FD
SUCLG1	FD
PLB1	FD
OSM	FD
PROCR	FD
TP73	FD
MAP3K11	FD
GCDH	FD
ADM	FD
CCR2	FD
ITGAX	FD
CHI3L1	FD
SYNPO	FD
SMAD6	FD
BCO2	FD
EIF1AD	FD
TPM3	FD
H4-16	FD
LAMB3	FD
MAOA	FD
LAMC1	FD
PIGY	FD
VPS11	FD
HPGD	FD
MUS81	FD
STS	FD
IL2RA	FD
HSD17B10	FD
SRCAP	FD
TJP1	FD
MIA2	FD
NKAIN2	FD
TGFA	FD
DLL4	FD
FBXW7	FD
DARS2	FD
AGK	FD
ST14	FD
SLC22A8	FD
FOXO3	FD
LAMB1	FD
BCL2L1	FD
DLC1	FD
NOP10	FD
REV3L	FD
NPR3	FD
MIR99B	FD
GRM1	FD
KCNQ1	FD
FGFR4	FD
SNRPN	FD
C1QTNF6	FD
FREM2	FD
HOXC13	FD
IL1RAPL2	FD
COX10	FD
PLCB1	FD
IL7	FD
HSCB	FD
MCHR1	FD
ABCC3	FD
MLN	FD
INPP5K	FD
TSPAN1	FD
FDX1	FD
PPT2	FD
COL4A2	FD
NHLRC1	FD
CDC42EP2	FD
ADRA2B	FD
G6PC3	FD
PML	FD
CCN5	FD
FOXP1	FD
UGCG	FD
PRG2	FD
PRODH	FD
AMH	FD
RB1	FD
PGR	FD
IARS1	FD
LPP	FD
ZDHHC24	FD
MSH3	FD
SLC6A1	FD
TINF2	FD
VPS33A	FD
ANK1	FD
KLF7	FD
ALDH1L1	FD
DBH	FD
ASXL2	FD
SIRT4	FD
ADORA1	FD
ALDH1A1	FD
ADIRF	FD
OXCT1	FD
PPP1R12A	FD
PLEC	FD
FBLN1	FD
CD38	FD
ARL11	FD
BMPR1A	FD
SPRTN	FD
INSIG2	FD
ADAMTS3	FD
PIGT	FD
ARG1	FD
DNMT1	FD
F13A1	FD
CEP19	FD
ZFP36	FD
POMT1	FD
POMT2	FD
FBP1	FD
LPIN3	FD
APBB1	FD
CTNS	FD
AQP1	FD
NDUFAF3	FD
RELN	FD
FHL2	FD
CTSG	FD
TNXB	FD
SLC24A4	FD
RAB11A	FD
WDR19	FD
TBCE	FD
TSKU	FD
ASAH2	FD
MSX2	FD
MIR206	FD
SMARCB1	FD
C1S	FD
RCVRN	FD
PLA2G4A	FD
MT-TS1	FD
LALBA	FD
ITGB3	FD
FGG	FD
UBB	FD
KRT14	FD
FANCM	FD
BIRC3	FD
AVP	FD
GPX3	FD
PPM1D	FD
[truncated: 7,250 more rows]

## Sheet: intersected genes-46
Common elements in KEGG muscle development fat :
IRAG1
NFATC3
PLCB4
PDE5A
ADCY1
ATP2A1
ATP2A2
ITPR2
MEF2A
LDHA
EGF
EP300
PRKCA
PIK3CB
FLT1
TFRC
HDAC5
NOS1
PRKAG2
PTK2
PHKG1
PHKB
TBC1D1
CAMKK2
AGL
GBE1
ACAT1
ME1
ACADM
ACSL1
ACADL
TGDS
DBT
SETDB2
ASH1L
KMT2C
ACO1
IDH2
PIGN
ATP5F1A
NMNAT1
NNT
AMPD1
LPIN1
GADL1
GCNT3
